# Supplementary material for: Group 2i Isochrysidales thrive in marine and lacustrine systems with ice cover
Source: Sci Rep. 2024 May 20;14:11449. doi: 10.1038/s41598-024-62162-4 (PMC11106077; doi:10.1038/s41598-024-62162-4)
Supplement: Supplementary file 1 — Supplementary Information 1. [file 41598_2024_62162_MOESM1_ESM.xlsx]

## Sheet: Global distribution
	Global detection of Group 1, Group 2 and Group 3 Isochrysidales from environmental DNA
	Region	Study accession	Reference	Lat.	Lon.	Sequencing method	Group 2i	Group 2w	Group 1 Greenland	Group 1 EV	Group 3	Sample type
	Central Arctic	PRJEB23005	Rapp, J. Z., Fernández-Méndez, M., Bienhold, C., & Boetius, A. (2018). Effects of ice-algal aggregate export on the connectivity of bacterial communities in the central Arctic Ocean. Frontiers in microbiology, 9, 1035.	88.83	58.86	NGS	yes	no	no	no	no	ice
	Central Arctic	PRJEB23005	Rapp, J. Z., Fernández-Méndez, M., Bienhold, C., & Boetius, A. (2018). Effects of ice-algal aggregate export on the connectivity of bacterial communities in the central Arctic Ocean. Frontiers in microbiology, 9, 1035.	83.99	78.1	NGS	yes	no	no	no	no	ice
	Central Arctic	PRJEB23005	Rapp, J. Z., Fernández-Méndez, M., Bienhold, C., & Boetius, A. (2018). Effects of ice-algal aggregate export on the connectivity of bacterial communities in the central Arctic Ocean. Frontiers in microbiology, 9, 1035.	81.93	131.13	NGS	yes	no	no	no	no	ice
	Central Arctic	PRJEB23005	Rapp, J. Z., Fernández-Méndez, M., Bienhold, C., & Boetius, A. (2018). Effects of ice-algal aggregate export on the connectivity of bacterial communities in the central Arctic Ocean. Frontiers in microbiology, 9, 1035.	85.1	122.25	NGS	yes	no	no	no	no	ice
	Central Arctic	PRJEB23005	Rapp, J. Z., Fernández-Méndez, M., Bienhold, C., & Boetius, A. (2018). Effects of ice-algal aggregate export on the connectivity of bacterial communities in the central Arctic Ocean. Frontiers in microbiology, 9, 1035.	84.38	17.45	NGS	yes	no	no	no	no	ice
	Central Arctic	PRJEB23005	Rapp, J. Z., Fernández-Méndez, M., Bienhold, C., & Boetius, A. (2018). Effects of ice-algal aggregate export on the connectivity of bacterial communities in the central Arctic Ocean. Frontiers in microbiology, 9, 1035.	87.93	61.22	NGS	yes	no	no	no	no	ice
	Central Arctic	PRJEB23005	Rapp, J. Z., Fernández-Méndez, M., Bienhold, C., & Boetius, A. (2018). Effects of ice-algal aggregate export on the connectivity of bacterial communities in the central Arctic Ocean. Frontiers in microbiology, 9, 1035.	84.05	31.11	NGS	yes	no	no	no	no	ice
	Central Arctic	PRJEB23005	Rapp, J. Z., Fernández-Méndez, M., Bienhold, C., & Boetius, A. (2018). Effects of ice-algal aggregate export on the connectivity of bacterial communities in the central Arctic Ocean. Frontiers in microbiology, 9, 1035.	87.93	61.22	NGS	yes	no	no	no	no	ice
	Central Arctic	PRJEB23005	Rapp, J. Z., Fernández-Méndez, M., Bienhold, C., & Boetius, A. (2018). Effects of ice-algal aggregate export on the connectivity of bacterial communities in the central Arctic Ocean. Frontiers in microbiology, 9, 1035.	87.93	61.22	NGS	yes	no	no	no	no	water
	Central Arctic	PRJEB23005	Rapp, J. Z., Fernández-Méndez, M., Bienhold, C., & Boetius, A. (2018). Effects of ice-algal aggregate export on the connectivity of bacterial communities in the central Arctic Ocean. Frontiers in microbiology, 9, 1035.	87.89	59.39	NGS	yes	no	no	no	no	sediment
	Central Arctic	PRJEB23005	Rapp, J. Z., Fernández-Méndez, M., Bienhold, C., & Boetius, A. (2018). Effects of ice-algal aggregate export on the connectivity of bacterial communities in the central Arctic Ocean. Frontiers in microbiology, 9, 1035.	87.89	59.39	NGS	yes	no	no	no	no	sediment
	Central Arctic	PRJEB18582	Hardge, K., Peeken, I., Neuhaus, S., Krumpen, T., Stoeck, T., & Metfies, K. (2017). Sea ice origin and sea ice retreat as possible drivers of variability in Arctic marine protist composition. Marine Ecology Progress Series, 571, 43-57.	88.02	59.95	NGS	yes	no	no	no	no	ice
	Central Arctic	PRJEB18582	Hardge, K., Peeken, I., Neuhaus, S., Krumpen, T., Stoeck, T., & Metfies, K. (2017). Sea ice origin and sea ice retreat as possible drivers of variability in Arctic marine protist composition. Marine Ecology Progress Series, 571, 43-57.	83.03	-130.04	NGS	yes	no	no	no	no	ice
	Central Arctic	PRJEB18582	Hardge, K., Peeken, I., Neuhaus, S., Krumpen, T., Stoeck, T., & Metfies, K. (2017). Sea ice origin and sea ice retreat as possible drivers of variability in Arctic marine protist composition. Marine Ecology Progress Series, 571, 43-57.	81.88	130.88	NGS	yes	no	no	no	no	ice
	Central Arctic	PRJEB18582	Hardge, K., Peeken, I., Neuhaus, S., Krumpen, T., Stoeck, T., & Metfies, K. (2017). Sea ice origin and sea ice retreat as possible drivers of variability in Arctic marine protist composition. Marine Ecology Progress Series, 571, 43-57.	88.83	58.86	NGS	yes	no	no	no	no	ice
	White Sea	PRJNA368621	Belevich TA, Ilyash LV, Milyutina IA, Logacheva MD, Goryu0v DV, Troitsky AV (2018) Photosynthetic Picoeukaryotes in the Land-Fast Ice of the White Sea, Russia. Microb Ecol 75: 582–597. https://doi.org/10.1007/s00248-017-1076-x	66.55	33.04	NGS	yes	no	no	no	no	ice
	White Sea	PRJNA368621	Belevich TA, Ilyash LV, Milyutina IA, Logacheva MD, Goryu0v DV, Troitsky AV (2018) Photosynthetic Picoeukaryotes in the Land-Fast Ice of the White Sea, Russia. Microb Ecol 75: 582–597. https://doi.org/10.1007/s00248-017-1076-x	66.53	33.11	NGS	yes	no	no	no	no	ice
	Beaufort Sea	PRJNA286676		71.36	156.52	NGS	yes	no	no	no	no	ice
	Beaufort Sea	PRJEB23427	Comeau AM, Philippe B, Thaler M, Gosselin M, Poulin M, Lovejoy C (2013) Protists in Arctic drift and land-fast sea ice. J. Phycol., 49 229-240	71.36	156.52	NGS	yes	no	no	no	no	sediment
	Storfjärden, Baltic Sea	PRJEB21047	Enberg S, Majaneva M, Autio R, Blomster J, Rintala JM (2018) Phases of microalgal succession in sea ice and the water column in the Baltic Sea from autumn to spring. Mar Ecol Prog Ser 599:19-34. Majaneva M, Enberg S, Autio R, Blomster J, Rintala JM (2019) Mamiellophyceae shift in seasonal predominance in the Baltic Sea. Aquat Microb Ecol 83:181-187.	59.85	23.26	NGS	yes	no	yes	no	no	ice
	Storfjärden, Baltic Sea	PRJEB21047	Enberg S, Majaneva M, Autio R, Blomster J, Rintala JM (2018) Phases of microalgal succession in sea ice and the water column in the Baltic Sea from autumn to spring. Mar Ecol Prog Ser 599:19-34. Majaneva M, Enberg S, Autio R, Blomster J, Rintala JM (2019) Mamiellophyceae shift in seasonal predominance in the Baltic Sea. Aquat Microb Ecol 83:181-187.	59.85	23.26	NGS	yes	no	yes	no	no	ice
	Storfjärden, Baltic Sea	PRJEB21047	Enberg S, Majaneva M, Autio R, Blomster J, Rintala JM (2018) Phases of microalgal succession in sea ice and the water column in the Baltic Sea from autumn to spring. Mar Ecol Prog Ser 599:19-34. Majaneva M, Enberg S, Autio R, Blomster J, Rintala JM (2019) Mamiellophyceae shift in seasonal predominance in the Baltic Sea. Aquat Microb Ecol 83:181-187.	59.85	23.26	NGS	yes	no	yes	no	no	ice
	Storfjärden, Baltic Sea	PRJEB21047	Enberg S, Majaneva M, Autio R, Blomster J, Rintala JM (2018) Phases of microalgal succession in sea ice and the water column in the Baltic Sea from autumn to spring. Mar Ecol Prog Ser 599:19-34. Majaneva M, Enberg S, Autio R, Blomster J, Rintala JM (2019) Mamiellophyceae shift in seasonal predominance in the Baltic Sea. Aquat Microb Ecol 83:181-187.	59.85	23.26	NGS	yes	no	yes	no	no	ice
	Storfjärden, Baltic Sea	PRJEB21047	Enberg S, Majaneva M, Autio R, Blomster J, Rintala JM (2018) Phases of microalgal succession in sea ice and the water column in the Baltic Sea from autumn to spring. Mar Ecol Prog Ser 599:19-34. Majaneva M, Enberg S, Autio R, Blomster J, Rintala JM (2019) Mamiellophyceae shift in seasonal predominance in the Baltic Sea. Aquat Microb Ecol 83:181-187.	59.85	23.26	NGS	yes	no	no	no	no	ice
	Storfjärden, Baltic Sea	PRJEB21047	Enberg S, Majaneva M, Autio R, Blomster J, Rintala JM (2018) Phases of microalgal succession in sea ice and the water column in the Baltic Sea from autumn to spring. Mar Ecol Prog Ser 599:19-34. Majaneva M, Enberg S, Autio R, Blomster J, Rintala JM (2019) Mamiellophyceae shift in seasonal predominance in the Baltic Sea. Aquat Microb Ecol 83:181-187.	59.85	23.26	NGS	yes	no	yes	no	no	ice
	Storfjärden, Baltic Sea	PRJEB21047	Enberg S, Majaneva M, Autio R, Blomster J, Rintala JM (2018) Phases of microalgal succession in sea ice and the water column in the Baltic Sea from autumn to spring. Mar Ecol Prog Ser 599:19-34. Majaneva M, Enberg S, Autio R, Blomster J, Rintala JM (2019) Mamiellophyceae shift in seasonal predominance in the Baltic Sea. Aquat Microb Ecol 83:181-187.	59.85	23.26	NGS	yes	no	yes	no	no	water
	Storfjärden, Baltic Sea	PRJEB21047	Enberg S, Majaneva M, Autio R, Blomster J, Rintala JM (2018) Phases of microalgal succession in sea ice and the water column in the Baltic Sea from autumn to spring. Mar Ecol Prog Ser 599:19-34. Majaneva M, Enberg S, Autio R, Blomster J, Rintala JM (2019) Mamiellophyceae shift in seasonal predominance in the Baltic Sea. Aquat Microb Ecol 83:181-187.	59.85	23.26	NGS	yes	no	yes	no	no	water
	Storfjärden, Baltic Sea	PRJEB21047	Enberg S, Majaneva M, Autio R, Blomster J, Rintala JM (2018) Phases of microalgal succession in sea ice and the water column in the Baltic Sea from autumn to spring. Mar Ecol Prog Ser 599:19-34. Majaneva M, Enberg S, Autio R, Blomster J, Rintala JM (2019) Mamiellophyceae shift in seasonal predominance in the Baltic Sea. Aquat Microb Ecol 83:181-187.	59.85	23.26	NGS	yes	no	yes	no	no	water
	Storfjärden, Baltic Sea	PRJEB21047	Enberg S, Majaneva M, Autio R, Blomster J, Rintala JM (2018) Phases of microalgal succession in sea ice and the water column in the Baltic Sea from autumn to spring. Mar Ecol Prog Ser 599:19-34. Majaneva M, Enberg S, Autio R, Blomster J, Rintala JM (2019) Mamiellophyceae shift in seasonal predominance in the Baltic Sea. Aquat Microb Ecol 83:181-187.	59.85	23.26	NGS	yes	no	yes	no	no	water
	Storfjärden, Baltic Sea	PRJEB21047	Enberg S, Majaneva M, Autio R, Blomster J, Rintala JM (2018) Phases of microalgal succession in sea ice and the water column in the Baltic Sea from autumn to spring. Mar Ecol Prog Ser 599:19-34. Majaneva M, Enberg S, Autio R, Blomster J, Rintala JM (2019) Mamiellophyceae shift in seasonal predominance in the Baltic Sea. Aquat Microb Ecol 83:181-187.	59.85	23.26	NGS	yes	no	yes	no	no	water
	Storfjärden, Baltic Sea	PRJEB21047	Enberg S, Majaneva M, Autio R, Blomster J, Rintala JM (2018) Phases of microalgal succession in sea ice and the water column in the Baltic Sea from autumn to spring. Mar Ecol Prog Ser 599:19-34. Majaneva M, Enberg S, Autio R, Blomster J, Rintala JM (2019) Mamiellophyceae shift in seasonal predominance in the Baltic Sea. Aquat Microb Ecol 83:181-187.	59.85	23.26	NGS	yes	no	yes	no	no	water
	Storfjärden, Baltic Sea	PRJEB21047	Enberg S, Majaneva M, Autio R, Blomster J, Rintala JM (2018) Phases of microalgal succession in sea ice and the water column in the Baltic Sea from autumn to spring. Mar Ecol Prog Ser 599:19-34. Majaneva M, Enberg S, Autio R, Blomster J, Rintala JM (2019) Mamiellophyceae shift in seasonal predominance in the Baltic Sea. Aquat Microb Ecol 83:181-187.	59.85	23.26	NGS	yes	no	no	no	no	water
	Storfjärden, Baltic Sea	PRJEB21047	Enberg S, Majaneva M, Autio R, Blomster J, Rintala JM (2018) Phases of microalgal succession in sea ice and the water column in the Baltic Sea from autumn to spring. Mar Ecol Prog Ser 599:19-34. Majaneva M, Enberg S, Autio R, Blomster J, Rintala JM (2019) Mamiellophyceae shift in seasonal predominance in the Baltic Sea. Aquat Microb Ecol 83:181-187.	59.85	23.26	NGS	yes	no	no	no	no	water
	Storfjärden, Baltic Sea	PRJEB21047	Enberg S, Majaneva M, Autio R, Blomster J, Rintala JM (2018) Phases of microalgal succession in sea ice and the water column in the Baltic Sea from autumn to spring. Mar Ecol Prog Ser 599:19-34. Majaneva M, Enberg S, Autio R, Blomster J, Rintala JM (2019) Mamiellophyceae shift in seasonal predominance in the Baltic Sea. Aquat Microb Ecol 83:181-187.	59.85	23.26	NGS	yes	no	no	no	no	water
	Storfjärden, Baltic Sea	PRJEB21047	Enberg S, Majaneva M, Autio R, Blomster J, Rintala JM (2018) Phases of microalgal succession in sea ice and the water column in the Baltic Sea from autumn to spring. Mar Ecol Prog Ser 599:19-34. Majaneva M, Enberg S, Autio R, Blomster J, Rintala JM (2019) Mamiellophyceae shift in seasonal predominance in the Baltic Sea. Aquat Microb Ecol 83:181-187.	59.85	23.26	NGS	yes	no	yes	no	no	water
	Storfjärden, Baltic Sea	PRJEB21047	Enberg S, Majaneva M, Autio R, Blomster J, Rintala JM (2018) Phases of microalgal succession in sea ice and the water column in the Baltic Sea from autumn to spring. Mar Ecol Prog Ser 599:19-34. Majaneva M, Enberg S, Autio R, Blomster J, Rintala JM (2019) Mamiellophyceae shift in seasonal predominance in the Baltic Sea. Aquat Microb Ecol 83:181-187.	59.85	23.26	NGS	yes	no	yes	no	no	water
	Storfjärden, Baltic Sea	PRJEB21047	Enberg S, Majaneva M, Autio R, Blomster J, Rintala JM (2018) Phases of microalgal succession in sea ice and the water column in the Baltic Sea from autumn to spring. Mar Ecol Prog Ser 599:19-34. Majaneva M, Enberg S, Autio R, Blomster J, Rintala JM (2019) Mamiellophyceae shift in seasonal predominance in the Baltic Sea. Aquat Microb Ecol 83:181-187.	59.85	23.26	NGS	yes	no	no	no	no	water
	Storfjärden, Baltic Sea	PRJEB21047	Enberg S, Majaneva M, Autio R, Blomster J, Rintala JM (2018) Phases of microalgal succession in sea ice and the water column in the Baltic Sea from autumn to spring. Mar Ecol Prog Ser 599:19-34. Majaneva M, Enberg S, Autio R, Blomster J, Rintala JM (2019) Mamiellophyceae shift in seasonal predominance in the Baltic Sea. Aquat Microb Ecol 83:181-187.	59.85	23.26	NGS	yes	no	no	no	no	water
	Storfjärden, Baltic Sea	PRJEB21047	Enberg S, Majaneva M, Autio R, Blomster J, Rintala JM (2018) Phases of microalgal succession in sea ice and the water column in the Baltic Sea from autumn to spring. Mar Ecol Prog Ser 599:19-34. Majaneva M, Enberg S, Autio R, Blomster J, Rintala JM (2019) Mamiellophyceae shift in seasonal predominance in the Baltic Sea. Aquat Microb Ecol 83:181-187.	59.85	23.26	NGS	yes	no	yes	no	no	water
	Storfjärden, Baltic Sea	PRJEB21047	Enberg S, Majaneva M, Autio R, Blomster J, Rintala JM (2018) Phases of microalgal succession in sea ice and the water column in the Baltic Sea from autumn to spring. Mar Ecol Prog Ser 599:19-34. Majaneva M, Enberg S, Autio R, Blomster J, Rintala JM (2019) Mamiellophyceae shift in seasonal predominance in the Baltic Sea. Aquat Microb Ecol 83:181-187.	59.85	23.26	NGS	yes	no	yes	no	no	water
	Storfjärden, Baltic Sea	PRJEB21047	Enberg S, Majaneva M, Autio R, Blomster J, Rintala JM (2018) Phases of microalgal succession in sea ice and the water column in the Baltic Sea from autumn to spring. Mar Ecol Prog Ser 599:19-34. Majaneva M, Enberg S, Autio R, Blomster J, Rintala JM (2019) Mamiellophyceae shift in seasonal predominance in the Baltic Sea. Aquat Microb Ecol 83:181-187.	59.85	23.26	NGS	yes	no	yes	no	no	water
	Storfjärden, Baltic Sea	PRJEB21047	Enberg S, Majaneva M, Autio R, Blomster J, Rintala JM (2018) Phases of microalgal succession in sea ice and the water column in the Baltic Sea from autumn to spring. Mar Ecol Prog Ser 599:19-34. Majaneva M, Enberg S, Autio R, Blomster J, Rintala JM (2019) Mamiellophyceae shift in seasonal predominance in the Baltic Sea. Aquat Microb Ecol 83:181-187.	59.85	23.26	NGS	yes	no	yes	no	no	water
	Storfjärden, Baltic Sea	PRJEB21047	Enberg S, Majaneva M, Autio R, Blomster J, Rintala JM (2018) Phases of microalgal succession in sea ice and the water column in the Baltic Sea from autumn to spring. Mar Ecol Prog Ser 599:19-34. Majaneva M, Enberg S, Autio R, Blomster J, Rintala JM (2019) Mamiellophyceae shift in seasonal predominance in the Baltic Sea. Aquat Microb Ecol 83:181-187.	59.85	23.26	NGS	yes	no	yes	no	no	water
	Storfjärden, Baltic Sea	PRJEB21047	Enberg S, Majaneva M, Autio R, Blomster J, Rintala JM (2018) Phases of microalgal succession in sea ice and the water column in the Baltic Sea from autumn to spring. Mar Ecol Prog Ser 599:19-34. Majaneva M, Enberg S, Autio R, Blomster J, Rintala JM (2019) Mamiellophyceae shift in seasonal predominance in the Baltic Sea. Aquat Microb Ecol 83:181-187.	59.85	23.26	NGS	yes	no	yes	no	no	water
	Storfjärden, Baltic Sea	PRJEB21047	Enberg S, Majaneva M, Autio R, Blomster J, Rintala JM (2018) Phases of microalgal succession in sea ice and the water column in the Baltic Sea from autumn to spring. Mar Ecol Prog Ser 599:19-34. Majaneva M, Enberg S, Autio R, Blomster J, Rintala JM (2019) Mamiellophyceae shift in seasonal predominance in the Baltic Sea. Aquat Microb Ecol 83:181-187.	59.85	23.26	NGS	yes	no	no	no	no	water
	Storfjärden, Baltic Sea	PRJEB21047	Enberg S, Majaneva M, Autio R, Blomster J, Rintala JM (2018) Phases of microalgal succession in sea ice and the water column in the Baltic Sea from autumn to spring. Mar Ecol Prog Ser 599:19-34. Majaneva M, Enberg S, Autio R, Blomster J, Rintala JM (2019) Mamiellophyceae shift in seasonal predominance in the Baltic Sea. Aquat Microb Ecol 83:181-187.	59.85	23.26	NGS	yes	no	no	no	no	water
	Storfjärden, Baltic Sea	PRJEB21047	Enberg S, Majaneva M, Autio R, Blomster J, Rintala JM (2018) Phases of microalgal succession in sea ice and the water column in the Baltic Sea from autumn to spring. Mar Ecol Prog Ser 599:19-34. Majaneva M, Enberg S, Autio R, Blomster J, Rintala JM (2019) Mamiellophyceae shift in seasonal predominance in the Baltic Sea. Aquat Microb Ecol 83:181-187.	59.85	23.26	NGS	yes	no	no	no	no	water
	Storfjärden, Baltic Sea	PRJEB21047	Enberg S, Majaneva M, Autio R, Blomster J, Rintala JM (2018) Phases of microalgal succession in sea ice and the water column in the Baltic Sea from autumn to spring. Mar Ecol Prog Ser 599:19-34. Majaneva M, Enberg S, Autio R, Blomster J, Rintala JM (2019) Mamiellophyceae shift in seasonal predominance in the Baltic Sea. Aquat Microb Ecol 83:181-187.	59.85	23.26	NGS	yes	no	no	no	no	water
	Storfjärden, Baltic Sea	PRJEB21047	Enberg S, Majaneva M, Autio R, Blomster J, Rintala JM (2018) Phases of microalgal succession in sea ice and the water column in the Baltic Sea from autumn to spring. Mar Ecol Prog Ser 599:19-34. Majaneva M, Enberg S, Autio R, Blomster J, Rintala JM (2019) Mamiellophyceae shift in seasonal predominance in the Baltic Sea. Aquat Microb Ecol 83:181-187.	59.85	23.26	NGS	yes	no	no	no	no	water
	Storfjärden, Baltic Sea	PRJEB21047	Enberg S, Majaneva M, Autio R, Blomster J, Rintala JM (2018) Phases of microalgal succession in sea ice and the water column in the Baltic Sea from autumn to spring. Mar Ecol Prog Ser 599:19-34. Majaneva M, Enberg S, Autio R, Blomster J, Rintala JM (2019) Mamiellophyceae shift in seasonal predominance in the Baltic Sea. Aquat Microb Ecol 83:181-187.	59.85	23.26	NGS	yes	no	no	no	no	water
	Storfjärden, Baltic Sea	PRJEB21047	Enberg S, Majaneva M, Autio R, Blomster J, Rintala JM (2018) Phases of microalgal succession in sea ice and the water column in the Baltic Sea from autumn to spring. Mar Ecol Prog Ser 599:19-34. Majaneva M, Enberg S, Autio R, Blomster J, Rintala JM (2019) Mamiellophyceae shift in seasonal predominance in the Baltic Sea. Aquat Microb Ecol 83:181-187.	59.85	23.26	NGS	yes	no	no	no	no	water
	Storfjärden, Baltic Sea	PRJEB21047	Enberg S, Majaneva M, Autio R, Blomster J, Rintala JM (2018) Phases of microalgal succession in sea ice and the water column in the Baltic Sea from autumn to spring. Mar Ecol Prog Ser 599:19-34. Majaneva M, Enberg S, Autio R, Blomster J, Rintala JM (2019) Mamiellophyceae shift in seasonal predominance in the Baltic Sea. Aquat Microb Ecol 83:181-187.	59.85	23.26	NGS	yes	no	yes	no	no	water
	Storfjärden, Baltic Sea	PRJEB21047	Enberg S, Majaneva M, Autio R, Blomster J, Rintala JM (2018) Phases of microalgal succession in sea ice and the water column in the Baltic Sea from autumn to spring. Mar Ecol Prog Ser 599:19-34. Majaneva M, Enberg S, Autio R, Blomster J, Rintala JM (2019) Mamiellophyceae shift in seasonal predominance in the Baltic Sea. Aquat Microb Ecol 83:181-187.	59.85	23.26	NGS	yes	no	no	no	no	water
	Storfjärden, Baltic Sea	PRJEB21047	Enberg S, Majaneva M, Autio R, Blomster J, Rintala JM (2018) Phases of microalgal succession in sea ice and the water column in the Baltic Sea from autumn to spring. Mar Ecol Prog Ser 599:19-34. Majaneva M, Enberg S, Autio R, Blomster J, Rintala JM (2019) Mamiellophyceae shift in seasonal predominance in the Baltic Sea. Aquat Microb Ecol 83:181-187.	59.85	23.26	NGS	yes	no	yes	no	no	water
	Storfjärden, Baltic Sea	PRJEB21047	Enberg S, Majaneva M, Autio R, Blomster J, Rintala JM (2018) Phases of microalgal succession in sea ice and the water column in the Baltic Sea from autumn to spring. Mar Ecol Prog Ser 599:19-34. Majaneva M, Enberg S, Autio R, Blomster J, Rintala JM (2019) Mamiellophyceae shift in seasonal predominance in the Baltic Sea. Aquat Microb Ecol 83:181-187.	59.85	23.26	NGS	yes	no	yes	no	no	water
	Storfjärden, Baltic Sea	PRJEB21047	Enberg S, Majaneva M, Autio R, Blomster J, Rintala JM (2018) Phases of microalgal succession in sea ice and the water column in the Baltic Sea from autumn to spring. Mar Ecol Prog Ser 599:19-34. Majaneva M, Enberg S, Autio R, Blomster J, Rintala JM (2019) Mamiellophyceae shift in seasonal predominance in the Baltic Sea. Aquat Microb Ecol 83:181-187.	59.85	23.26	NGS	yes	no	yes	no	no	water
	Storfjärden, Baltic Sea	PRJEB21047	Enberg S, Majaneva M, Autio R, Blomster J, Rintala JM (2018) Phases of microalgal succession in sea ice and the water column in the Baltic Sea from autumn to spring. Mar Ecol Prog Ser 599:19-34. Majaneva M, Enberg S, Autio R, Blomster J, Rintala JM (2019) Mamiellophyceae shift in seasonal predominance in the Baltic Sea. Aquat Microb Ecol 83:181-187.	59.85	23.26	NGS	yes	no	yes	no	no	water
	Storfjärden, Baltic Sea	PRJEB21047	Enberg S, Majaneva M, Autio R, Blomster J, Rintala JM (2018) Phases of microalgal succession in sea ice and the water column in the Baltic Sea from autumn to spring. Mar Ecol Prog Ser 599:19-34. Majaneva M, Enberg S, Autio R, Blomster J, Rintala JM (2019) Mamiellophyceae shift in seasonal predominance in the Baltic Sea. Aquat Microb Ecol 83:181-187.	59.85	23.26	NGS	yes	no	no	no	no	water
	Storfjärden, Baltic Sea	PRJEB21047	Enberg S, Majaneva M, Autio R, Blomster J, Rintala JM (2018) Phases of microalgal succession in sea ice and the water column in the Baltic Sea from autumn to spring. Mar Ecol Prog Ser 599:19-34. Majaneva M, Enberg S, Autio R, Blomster J, Rintala JM (2019) Mamiellophyceae shift in seasonal predominance in the Baltic Sea. Aquat Microb Ecol 83:181-187.	59.85	23.26	NGS	yes	no	no	no	no	water
	Krogarviken, Baltic Sea	PRJEB21047	Enberg S, Majaneva M, Autio R, Blomster J, Rintala JM (2018) Phases of microalgal succession in sea ice and the water column in the Baltic Sea from autumn to spring. Mar Ecol Prog Ser 599:19-34. Majaneva M, Enberg S, Autio R, Blomster J, Rintala JM (2019) Mamiellophyceae shift in seasonal predominance in the Baltic Sea. Aquat Microb Ecol 83:181-187.	59.84	23.25	NGS	yes	no	no	no	no	ice
	Krogarviken, Baltic Sea	PRJEB21047	Enberg S, Majaneva M, Autio R, Blomster J, Rintala JM (2018) Phases of microalgal succession in sea ice and the water column in the Baltic Sea from autumn to spring. Mar Ecol Prog Ser 599:19-34. Majaneva M, Enberg S, Autio R, Blomster J, Rintala JM (2019) Mamiellophyceae shift in seasonal predominance in the Baltic Sea. Aquat Microb Ecol 83:181-187.	59.84	23.25	NGS	yes	no	no	no	no	ice
	Krogarviken, Baltic Sea	PRJEB21047	Enberg S, Majaneva M, Autio R, Blomster J, Rintala JM (2018) Phases of microalgal succession in sea ice and the water column in the Baltic Sea from autumn to spring. Mar Ecol Prog Ser 599:19-34. Majaneva M, Enberg S, Autio R, Blomster J, Rintala JM (2019) Mamiellophyceae shift in seasonal predominance in the Baltic Sea. Aquat Microb Ecol 83:181-187.	59.84	23.25	NGS	yes	no	no	no	no	ice
	Krogarviken, Baltic Sea	PRJEB21047	Enberg S, Majaneva M, Autio R, Blomster J, Rintala JM (2018) Phases of microalgal succession in sea ice and the water column in the Baltic Sea from autumn to spring. Mar Ecol Prog Ser 599:19-34. Majaneva M, Enberg S, Autio R, Blomster J, Rintala JM (2019) Mamiellophyceae shift in seasonal predominance in the Baltic Sea. Aquat Microb Ecol 83:181-187.	59.84	23.25	NGS	yes	no	no	no	no	ice
	Krogarviken, Baltic Sea	PRJEB21047	Enberg S, Majaneva M, Autio R, Blomster J, Rintala JM (2018) Phases of microalgal succession in sea ice and the water column in the Baltic Sea from autumn to spring. Mar Ecol Prog Ser 599:19-34. Majaneva M, Enberg S, Autio R, Blomster J, Rintala JM (2019) Mamiellophyceae shift in seasonal predominance in the Baltic Sea. Aquat Microb Ecol 83:181-187.	59.84	23.25	NGS	yes	no	no	no	no	ice
	Krogarviken, Baltic Sea	PRJEB21047	Enberg S, Majaneva M, Autio R, Blomster J, Rintala JM (2018) Phases of microalgal succession in sea ice and the water column in the Baltic Sea from autumn to spring. Mar Ecol Prog Ser 599:19-34. Majaneva M, Enberg S, Autio R, Blomster J, Rintala JM (2019) Mamiellophyceae shift in seasonal predominance in the Baltic Sea. Aquat Microb Ecol 83:181-187.	59.84	23.25	NGS	yes	no	no	no	no	ice
	Krogarviken, Baltic Sea	PRJEB21047	Enberg S, Majaneva M, Autio R, Blomster J, Rintala JM (2018) Phases of microalgal succession in sea ice and the water column in the Baltic Sea from autumn to spring. Mar Ecol Prog Ser 599:19-34. Majaneva M, Enberg S, Autio R, Blomster J, Rintala JM (2019) Mamiellophyceae shift in seasonal predominance in the Baltic Sea. Aquat Microb Ecol 83:181-187.	59.84	23.25	NGS	yes	no	no	no	no	ice
	Krogarviken, Baltic Sea	PRJEB21047	Enberg S, Majaneva M, Autio R, Blomster J, Rintala JM (2018) Phases of microalgal succession in sea ice and the water column in the Baltic Sea from autumn to spring. Mar Ecol Prog Ser 599:19-34. Majaneva M, Enberg S, Autio R, Blomster J, Rintala JM (2019) Mamiellophyceae shift in seasonal predominance in the Baltic Sea. Aquat Microb Ecol 83:181-187.	59.84	23.25	NGS	yes	no	no	no	no	ice
	Krogarviken, Baltic Sea	PRJEB21047	Enberg S, Majaneva M, Autio R, Blomster J, Rintala JM (2018) Phases of microalgal succession in sea ice and the water column in the Baltic Sea from autumn to spring. Mar Ecol Prog Ser 599:19-34. Majaneva M, Enberg S, Autio R, Blomster J, Rintala JM (2019) Mamiellophyceae shift in seasonal predominance in the Baltic Sea. Aquat Microb Ecol 83:181-187.	59.84	23.25	NGS	yes	no	no	no	no	ice
	Krogarviken, Baltic Sea	PRJEB21047	Enberg S, Majaneva M, Autio R, Blomster J, Rintala JM (2018) Phases of microalgal succession in sea ice and the water column in the Baltic Sea from autumn to spring. Mar Ecol Prog Ser 599:19-34. Majaneva M, Enberg S, Autio R, Blomster J, Rintala JM (2019) Mamiellophyceae shift in seasonal predominance in the Baltic Sea. Aquat Microb Ecol 83:181-187.	59.84	23.25	NGS	yes	no	yes	no	no	water
	Krogarviken, Baltic Sea	PRJEB21047	Enberg S, Majaneva M, Autio R, Blomster J, Rintala JM (2018) Phases of microalgal succession in sea ice and the water column in the Baltic Sea from autumn to spring. Mar Ecol Prog Ser 599:19-34. Majaneva M, Enberg S, Autio R, Blomster J, Rintala JM (2019) Mamiellophyceae shift in seasonal predominance in the Baltic Sea. Aquat Microb Ecol 83:181-187.	59.84	23.25	NGS	yes	no	yes	no	no	water
	Krogarviken, Baltic Sea	PRJEB21047	Enberg S, Majaneva M, Autio R, Blomster J, Rintala JM (2018) Phases of microalgal succession in sea ice and the water column in the Baltic Sea from autumn to spring. Mar Ecol Prog Ser 599:19-34. Majaneva M, Enberg S, Autio R, Blomster J, Rintala JM (2019) Mamiellophyceae shift in seasonal predominance in the Baltic Sea. Aquat Microb Ecol 83:181-187.	59.84	23.25	NGS	yes	no	yes	no	no	water
	Krogarviken, Baltic Sea	PRJEB21047	Enberg S, Majaneva M, Autio R, Blomster J, Rintala JM (2018) Phases of microalgal succession in sea ice and the water column in the Baltic Sea from autumn to spring. Mar Ecol Prog Ser 599:19-34. Majaneva M, Enberg S, Autio R, Blomster J, Rintala JM (2019) Mamiellophyceae shift in seasonal predominance in the Baltic Sea. Aquat Microb Ecol 83:181-187.	59.84	23.25	NGS	yes	no	yes	no	no	water
	Krogarviken, Baltic Sea	PRJEB21047	Enberg S, Majaneva M, Autio R, Blomster J, Rintala JM (2018) Phases of microalgal succession in sea ice and the water column in the Baltic Sea from autumn to spring. Mar Ecol Prog Ser 599:19-34. Majaneva M, Enberg S, Autio R, Blomster J, Rintala JM (2019) Mamiellophyceae shift in seasonal predominance in the Baltic Sea. Aquat Microb Ecol 83:181-187.	59.84	23.25	NGS	yes	no	yes	no	no	water
	Krogarviken, Baltic Sea	PRJEB21047	Enberg S, Majaneva M, Autio R, Blomster J, Rintala JM (2018) Phases of microalgal succession in sea ice and the water column in the Baltic Sea from autumn to spring. Mar Ecol Prog Ser 599:19-34. Majaneva M, Enberg S, Autio R, Blomster J, Rintala JM (2019) Mamiellophyceae shift in seasonal predominance in the Baltic Sea. Aquat Microb Ecol 83:181-187.	59.84	23.25	NGS	yes	no	yes	no	no	water
	Krogarviken, Baltic Sea	PRJEB21047	Enberg S, Majaneva M, Autio R, Blomster J, Rintala JM (2018) Phases of microalgal succession in sea ice and the water column in the Baltic Sea from autumn to spring. Mar Ecol Prog Ser 599:19-34. Majaneva M, Enberg S, Autio R, Blomster J, Rintala JM (2019) Mamiellophyceae shift in seasonal predominance in the Baltic Sea. Aquat Microb Ecol 83:181-187.	59.84	23.25	NGS	yes	no	yes	no	no	water
	Krogarviken, Baltic Sea	PRJEB21047	Enberg S, Majaneva M, Autio R, Blomster J, Rintala JM (2018) Phases of microalgal succession in sea ice and the water column in the Baltic Sea from autumn to spring. Mar Ecol Prog Ser 599:19-34. Majaneva M, Enberg S, Autio R, Blomster J, Rintala JM (2019) Mamiellophyceae shift in seasonal predominance in the Baltic Sea. Aquat Microb Ecol 83:181-187.	59.84	23.25	NGS	yes	no	yes	no	no	water
	Krogarviken, Baltic Sea	PRJEB21047	Enberg S, Majaneva M, Autio R, Blomster J, Rintala JM (2018) Phases of microalgal succession in sea ice and the water column in the Baltic Sea from autumn to spring. Mar Ecol Prog Ser 599:19-34. Majaneva M, Enberg S, Autio R, Blomster J, Rintala JM (2019) Mamiellophyceae shift in seasonal predominance in the Baltic Sea. Aquat Microb Ecol 83:181-187.	59.84	23.25	NGS	yes	no	no	no	no	water
	Krogarviken, Baltic Sea	PRJEB21047	Enberg S, Majaneva M, Autio R, Blomster J, Rintala JM (2018) Phases of microalgal succession in sea ice and the water column in the Baltic Sea from autumn to spring. Mar Ecol Prog Ser 599:19-34. Majaneva M, Enberg S, Autio R, Blomster J, Rintala JM (2019) Mamiellophyceae shift in seasonal predominance in the Baltic Sea. Aquat Microb Ecol 83:181-187.	59.84	23.25	NGS	yes	no	no	no	no	water
	Krogarviken, Baltic Sea	PRJEB21047	Enberg S, Majaneva M, Autio R, Blomster J, Rintala JM (2018) Phases of microalgal succession in sea ice and the water column in the Baltic Sea from autumn to spring. Mar Ecol Prog Ser 599:19-34. Majaneva M, Enberg S, Autio R, Blomster J, Rintala JM (2019) Mamiellophyceae shift in seasonal predominance in the Baltic Sea. Aquat Microb Ecol 83:181-187.	59.84	23.25	NGS	yes	no	no	no	no	water
	Krogarviken, Baltic Sea	PRJEB21047	Enberg S, Majaneva M, Autio R, Blomster J, Rintala JM (2018) Phases of microalgal succession in sea ice and the water column in the Baltic Sea from autumn to spring. Mar Ecol Prog Ser 599:19-34. Majaneva M, Enberg S, Autio R, Blomster J, Rintala JM (2019) Mamiellophyceae shift in seasonal predominance in the Baltic Sea. Aquat Microb Ecol 83:181-187.	59.84	23.25	NGS	yes	no	no	no	no	water
	Krogarviken, Baltic Sea	PRJEB21047	Enberg S, Majaneva M, Autio R, Blomster J, Rintala JM (2018) Phases of microalgal succession in sea ice and the water column in the Baltic Sea from autumn to spring. Mar Ecol Prog Ser 599:19-34. Majaneva M, Enberg S, Autio R, Blomster J, Rintala JM (2019) Mamiellophyceae shift in seasonal predominance in the Baltic Sea. Aquat Microb Ecol 83:181-187.	59.84	23.25	NGS	yes	no	yes	no	no	water
	Krogarviken, Baltic Sea	PRJEB21047	Enberg S, Majaneva M, Autio R, Blomster J, Rintala JM (2018) Phases of microalgal succession in sea ice and the water column in the Baltic Sea from autumn to spring. Mar Ecol Prog Ser 599:19-34. Majaneva M, Enberg S, Autio R, Blomster J, Rintala JM (2019) Mamiellophyceae shift in seasonal predominance in the Baltic Sea. Aquat Microb Ecol 83:181-187.	59.84	23.25	NGS	yes	no	yes	no	no	water
	Krogarviken, Baltic Sea	PRJEB21047	Enberg S, Majaneva M, Autio R, Blomster J, Rintala JM (2018) Phases of microalgal succession in sea ice and the water column in the Baltic Sea from autumn to spring. Mar Ecol Prog Ser 599:19-34. Majaneva M, Enberg S, Autio R, Blomster J, Rintala JM (2019) Mamiellophyceae shift in seasonal predominance in the Baltic Sea. Aquat Microb Ecol 83:181-187.	59.84	23.25	NGS	yes	no	yes	no	no	water
	Krogarviken, Baltic Sea	PRJEB21047	Enberg S, Majaneva M, Autio R, Blomster J, Rintala JM (2018) Phases of microalgal succession in sea ice and the water column in the Baltic Sea from autumn to spring. Mar Ecol Prog Ser 599:19-34. Majaneva M, Enberg S, Autio R, Blomster J, Rintala JM (2019) Mamiellophyceae shift in seasonal predominance in the Baltic Sea. Aquat Microb Ecol 83:181-187.	59.84	23.25	NGS	yes	no	yes	no	no	water
	Krogarviken, Baltic Sea	PRJEB21047	Enberg S, Majaneva M, Autio R, Blomster J, Rintala JM (2018) Phases of microalgal succession in sea ice and the water column in the Baltic Sea from autumn to spring. Mar Ecol Prog Ser 599:19-34. Majaneva M, Enberg S, Autio R, Blomster J, Rintala JM (2019) Mamiellophyceae shift in seasonal predominance in the Baltic Sea. Aquat Microb Ecol 83:181-187.	59.84	23.25	NGS	yes	no	yes	no	no	water
	Krogarviken, Baltic Sea	PRJEB21047	Enberg S, Majaneva M, Autio R, Blomster J, Rintala JM (2018) Phases of microalgal succession in sea ice and the water column in the Baltic Sea from autumn to spring. Mar Ecol Prog Ser 599:19-34. Majaneva M, Enberg S, Autio R, Blomster J, Rintala JM (2019) Mamiellophyceae shift in seasonal predominance in the Baltic Sea. Aquat Microb Ecol 83:181-187.	59.84	23.25	NGS	yes	no	yes	no	no	water
	Krogarviken, Baltic Sea	PRJEB21047	Enberg S, Majaneva M, Autio R, Blomster J, Rintala JM (2018) Phases of microalgal succession in sea ice and the water column in the Baltic Sea from autumn to spring. Mar Ecol Prog Ser 599:19-34. Majaneva M, Enberg S, Autio R, Blomster J, Rintala JM (2019) Mamiellophyceae shift in seasonal predominance in the Baltic Sea. Aquat Microb Ecol 83:181-187.	59.84	23.25	NGS	yes	no	yes	no	no	water
	Krogarviken, Baltic Sea	PRJEB21047	Enberg S, Majaneva M, Autio R, Blomster J, Rintala JM (2018) Phases of microalgal succession in sea ice and the water column in the Baltic Sea from autumn to spring. Mar Ecol Prog Ser 599:19-34. Majaneva M, Enberg S, Autio R, Blomster J, Rintala JM (2019) Mamiellophyceae shift in seasonal predominance in the Baltic Sea. Aquat Microb Ecol 83:181-187.	59.84	23.25	NGS	yes	no	yes	no	no	water
	Krogarviken, Baltic Sea	PRJEB21047	Enberg S, Majaneva M, Autio R, Blomster J, Rintala JM (2018) Phases of microalgal succession in sea ice and the water column in the Baltic Sea from autumn to spring. Mar Ecol Prog Ser 599:19-34. Majaneva M, Enberg S, Autio R, Blomster J, Rintala JM (2019) Mamiellophyceae shift in seasonal predominance in the Baltic Sea. Aquat Microb Ecol 83:181-187.	59.84	23.25	NGS	yes	no	yes	no	no	water
	Krogarviken, Baltic Sea	PRJEB21047	Enberg S, Majaneva M, Autio R, Blomster J, Rintala JM (2018) Phases of microalgal succession in sea ice and the water column in the Baltic Sea from autumn to spring. Mar Ecol Prog Ser 599:19-34. Majaneva M, Enberg S, Autio R, Blomster J, Rintala JM (2019) Mamiellophyceae shift in seasonal predominance in the Baltic Sea. Aquat Microb Ecol 83:181-187.	59.84	23.25	NGS	yes	no	yes	no	no	water
	Krogarviken, Baltic Sea	PRJEB21047	Enberg S, Majaneva M, Autio R, Blomster J, Rintala JM (2018) Phases of microalgal succession in sea ice and the water column in the Baltic Sea from autumn to spring. Mar Ecol Prog Ser 599:19-34. Majaneva M, Enberg S, Autio R, Blomster J, Rintala JM (2019) Mamiellophyceae shift in seasonal predominance in the Baltic Sea. Aquat Microb Ecol 83:181-187.	59.84	23.25	NGS	yes	no	yes	no	no	water
	Krogarviken, Baltic Sea	PRJEB21047	Enberg S, Majaneva M, Autio R, Blomster J, Rintala JM (2018) Phases of microalgal succession in sea ice and the water column in the Baltic Sea from autumn to spring. Mar Ecol Prog Ser 599:19-34. Majaneva M, Enberg S, Autio R, Blomster J, Rintala JM (2019) Mamiellophyceae shift in seasonal predominance in the Baltic Sea. Aquat Microb Ecol 83:181-187.	59.84	23.25	NGS	yes	no	yes	no	no	water
	Krogarviken, Baltic Sea	PRJEB21047	Enberg S, Majaneva M, Autio R, Blomster J, Rintala JM (2018) Phases of microalgal succession in sea ice and the water column in the Baltic Sea from autumn to spring. Mar Ecol Prog Ser 599:19-34. Majaneva M, Enberg S, Autio R, Blomster J, Rintala JM (2019) Mamiellophyceae shift in seasonal predominance in the Baltic Sea. Aquat Microb Ecol 83:181-187.	59.84	23.25	NGS	yes	no	no	no	no	water
	Greenland fjord	MT647636		68.26	-31.89	NGS	yes	no	no	no	no	sediment
	Canadian Arctic Archipelago	PRJNA650544	this study	68.49	-99.89	NGS	yes	no	no	no	no	sediment
	Canadian Arctic Archipelago	PRJNA650544	this study	68.31	-100.8	NGS	yes	no	no	no	no	sediment
	Canadian Arctic Archipelago	PRJNA650544	this study	69.17	-100.7	NGS	yes	no	no	no	no	sediment
	Kane Basin Nares Strait	PRJEB24314	Kalenitchenko D, Joli N, Potvin M, Tremblay J, Lovejoy C (2019) Biodiversity and Species Change in the Arctic Ocean: A View Through the Lens of Nares Strait. Frontiers in Marine Science 6: 479.	81.37	-63.96	NGS	yes	no	no	no	no	water
	Kane Basin Nares Strait	PRJEB24314	Kalenitchenko D, Joli N, Potvin M, Tremblay J, Lovejoy C (2019) Biodiversity and Species Change in the Arctic Ocean: A View Through the Lens of Nares Strait. Frontiers in Marine Science 6: 479.	81.37	-63.96	NGS	yes	no	no	no	no	water
	Kane Basin Nares Strait	PRJEB24314	Kalenitchenko D, Joli N, Potvin M, Tremblay J, Lovejoy C (2019) Biodiversity and Species Change in the Arctic Ocean: A View Through the Lens of Nares Strait. Frontiers in Marine Science 6: 479.	79.998	-69.76	NGS	yes	no	no	no	no	water
	Fram Strait	PRJEB26288	Fadeev E, Salter I, Schourup-Kristensen V, Nöthig E-M, Metfies K, Engel A, Piontek J, Boetius A, Bienhold C (2018) Microbial communities in the East and West Fram Strait during sea ice melting season. Frontiers in Marine Science 5: 429	78.66	-7.01	NGS	yes	no	no	no	no	water
	Fram Strait	PRJEB26288	Fadeev E, Salter I, Schourup-Kristensen V, Nöthig E-M, Metfies K, Engel A, Piontek J, Boetius A, Bienhold C (2018) Microbial communities in the East and West Fram Strait during sea ice melting season. Frontiers in Marine Science 5: 430	78.81	-9.93	NGS	no	no	no	no	yes	water
	Fram Strait	PRJEB26288	Fadeev E, Salter I, Schourup-Kristensen V, Nöthig E-M, Metfies K, Engel A, Piontek J, Boetius A, Bienhold C (2018) Microbial communities in the East and West Fram Strait during sea ice melting season. Frontiers in Marine Science 5: 431	78.81	-9.93	NGS	no	no	no	no	yes	water
	Fram Strait	PRJEB26288	Fadeev E, Salter I, Schourup-Kristensen V, Nöthig E-M, Metfies K, Engel A, Piontek J, Boetius A, Bienhold C (2018) Microbial communities in the East and West Fram Strait during sea ice melting season. Frontiers in Marine Science 5: 432	78.83	-8.56	NGS	no	no	no	no	yes	water
	Fram Strait	PRJEB26288	Fadeev E, Salter I, Schourup-Kristensen V, Nöthig E-M, Metfies K, Engel A, Piontek J, Boetius A, Bienhold C (2018) Microbial communities in the East and West Fram Strait during sea ice melting season. Frontiers in Marine Science 5: 433	78.83	-8.56	NGS	no	no	no	no	yes	water
	Fram Strait	PRJEB26288	Fadeev E, Salter I, Schourup-Kristensen V, Nöthig E-M, Metfies K, Engel A, Piontek J, Boetius A, Bienhold C (2018) Microbial communities in the East and West Fram Strait during sea ice melting season. Frontiers in Marine Science 5: 434	79.19	4.19	NGS	no	no	no	no	yes	water
	Fram Strait	PRJEB26288	Fadeev E, Salter I, Schourup-Kristensen V, Nöthig E-M, Metfies K, Engel A, Piontek J, Boetius A, Bienhold C (2018) Microbial communities in the East and West Fram Strait during sea ice melting season. Frontiers in Marine Science 5: 435	79.19	4.19	NGS	no	no	no	no	yes	water
	Fram Strait	PRJEB26288	Fadeev E, Salter I, Schourup-Kristensen V, Nöthig E-M, Metfies K, Engel A, Piontek J, Boetius A, Bienhold C (2018) Microbial communities in the East and West Fram Strait during sea ice melting season. Frontiers in Marine Science 5: 436	79.13	6.08	NGS	no	no	no	no	yes	water
	Fram Strait	PRJEB26288	Fadeev E, Salter I, Schourup-Kristensen V, Nöthig E-M, Metfies K, Engel A, Piontek J, Boetius A, Bienhold C (2018) Microbial communities in the East and West Fram Strait during sea ice melting season. Frontiers in Marine Science 5: 437	79.13	6.08	NGS	no	no	no	no	yes	water
	Fram Strait	PRJEB26288	Fadeev E, Salter I, Schourup-Kristensen V, Nöthig E-M, Metfies K, Engel A, Piontek J, Boetius A, Bienhold C (2018) Microbial communities in the East and West Fram Strait during sea ice melting season. Frontiers in Marine Science 5: 438	79.76	4.26	NGS	no	no	no	no	yes	water
	Fram Strait	PRJEB26288	Fadeev E, Salter I, Schourup-Kristensen V, Nöthig E-M, Metfies K, Engel A, Piontek J, Boetius A, Bienhold C (2018) Microbial communities in the East and West Fram Strait during sea ice melting season. Frontiers in Marine Science 5: 439	79.76	4.26	NGS	no	no	no	no	yes	water
	Fram Strait	PRJEB26288	Fadeev E, Salter I, Schourup-Kristensen V, Nöthig E-M, Metfies K, Engel A, Piontek J, Boetius A, Bienhold C (2018) Microbial communities in the East and West Fram Strait during sea ice melting season. Frontiers in Marine Science 5: 440	78.84	1.01	NGS	no	no	no	no	yes	water
	Bothnian Bay	FN690513 (Sanger sequencing)	Majaneva, M., Rintala, J. M., Piisilä, M., Fewer, D. P., & Blomster, J. (2012). Comparison of wintertime eukaryotic community from sea ice and open water in the Baltic Sea, based on sequencing of the 18S rRNA gene. Polar Biology, 35(6), 875-889.	65.19	22.7	NGS	yes	no	no	no	no	ice
	Skagerrak	PRJEB5541	Egge ES, Johannessen TV, Andersen T, Eikrem W, Bittner L, Larsen A, et al. 2015. Seasonal diversity and dynamics of haptophytes in the Skagerrak, 0rway, explored by high‐throughput sequencing. Mol. Ecol. 24: 3026– 3042.	59.19	10.69	NGS	yes	yes	yes	no	yes	water
	Arctic Ocean	PRJNA421293		89.9903	89.2525	NGS	no	no	no	no	yes	ice
	Barents Sea	PRJNA421293		74.9055	28.9782	NGS	no	no	no	no	yes	water
	Barents Sea	PRJNA421293		73.8609	24.3702	NGS	no	no	no	no	yes	water
	Barents Sea	PRJNA421293		73.8609	24.3702	NGS	no	no	no	no	yes	water
	Barents Sea	PRJNA421293		74.1575	20.149	NGS	no	no	no	no	yes	water
	Barents Sea	PRJNA421293		74.1575	20.149	NGS	no	no	no	no	yes	water
	Barents Sea	PRJNA421293		73.8609	24.3702	NGS	no	no	no	no	yes	water
	Barents Sea	PRJNA421293		73.8609	24.3702	NGS	no	no	no	no	yes	water
	Barents Sea	PRJNA421293		73.8609	24.3702	NGS	no	no	no	no	yes	water
	Barents Sea	PRJNA421293		73.8609	24.3702	NGS	no	no	no	no	yes	water
	Barents Sea	PRJNA421293		73.8609	24.3702	NGS	no	no	no	no	yes	water
	Barents Sea	PRJNA421293		75.2215	27.5772	NGS	no	no	no	no	yes	water
	Barents Sea	PRJNA421293		75.2215	27.5772	NGS	no	no	no	no	yes	water
	Barents Sea	PRJNA421293		75.2215	27.5772	NGS	no	no	no	no	yes	water
	Barents Sea	PRJNA421293		75.2215	27.5772	NGS	no	no	no	no	yes	water
	Barents Sea	PRJNA421293		75.2215	27.5772	NGS	no	no	no	no	yes	water
	Barents Sea	PRJNA421293		75.2215	27.5772	NGS	no	no	no	no	yes	water
	Barents Sea	PRJNA421293		74.9055	28.9782	NGS	no	no	no	no	yes	water
	Barents Sea	PRJNA421293		74.9055	28.9782	NGS	no	no	no	no	yes	water
	Barents Sea	PRJNA421293		75.2215	27.5772	NGS	no	no	no	no	yes	water
	Barents Sea	PRJNA421293		74.1575	20.149	NGS	no	no	no	no	yes	water
	Barents Sea	PRJNA421293		74.1575	20.149	NGS	no	no	no	no	yes	water
	Barents Sea	PRJNA421293		72.1533	21.3409	NGS	no	no	no	no	yes	water
	Barents Sea	PRJNA421293		72.1533	21.3409	NGS	no	no	no	no	yes	water
	Barents Sea	PRJNA421293		73.4626	20.7548	NGS	no	no	no	no	yes	water
	Barents Sea	PRJNA421293		74.411	26.975	NGS	no	no	no	no	yes	water
	Barents Sea	PRJNA421293		74.411	26.975	NGS	no	no	no	no	yes	water
	Barents Sea	PRJNA421293		74.411	26.975	NGS	no	no	no	no	yes	water
	Barents Sea	PRJNA421293		74.411	26.975	NGS	no	no	no	no	yes	water
	Barents Sea	PRJNA421293		74.411	26.975	NGS	no	no	no	no	yes	water
	Barents Sea	PRJNA421293		74.411	26.975	NGS	no	no	no	no	yes	water
	Barents Sea	PRJNA421293		74.9055	28.9782	NGS	no	no	no	no	yes	water
	Barents Sea	PRJNA421293		74.411	26.975	NGS	no	no	no	no	yes	water
	Barents Sea	PRJNA421293		74.9055	28.9782	NGS	no	no	no	no	yes	water
	Barents Sea	PRJNA421293		74.9055	28.9782	NGS	no	no	no	no	yes	water
	Barents Sea	PRJNA421293		73.1704	20.8911	NGS	no	no	no	no	yes	water
	Barents Sea	PRJNA421293		73.1704	20.8911	NGS	no	no	no	no	yes	water
	Barents Sea	PRJNA421293		73.1704	20.8911	NGS	no	no	no	no	yes	water
	Barents Sea	PRJNA421293		73.1704	20.8911	NGS	no	no	no	no	yes	water
	Barents Sea	PRJNA421293		73.1704	20.8911	NGS	no	no	no	no	yes	water
	Barents Sea	PRJNA421293		75.2215	27.5772	NGS	no	no	no	no	yes	water
	Barents Sea	PRJNA421293		73.1704	20.8911	NGS	no	no	no	no	yes	water
	Barents Sea	PRJNA421293		73.1704	20.8911	NGS	no	no	no	no	yes	water
	Barents Sea	PRJNA421293		73.1704	20.8911	NGS	no	no	no	no	yes	water
	Barents Sea	PRJNA421293		73.1704	20.8911	NGS	no	no	no	no	yes	water
	Barents Sea	PRJNA421293		73.4626	20.7548	NGS	no	no	no	no	yes	water
	Barents Sea	PRJNA421293		72.1533	21.3409	NGS	no	no	no	no	yes	water
	Barents Sea	PRJNA421293		72.1533	21.3409	NGS	no	no	no	no	yes	water
	Barents Sea	PRJNA421293		72.1533	21.3409	NGS	no	no	no	no	yes	water
	Barents Sea	PRJNA421293		72.1533	21.3409	NGS	no	no	no	no	yes	water
	Barents Sea	PRJNA421293		73.4626	20.7548	NGS	no	no	no	no	yes	water
	Barents Sea	PRJNA421293		73.4626	20.7548	NGS	no	no	no	no	yes	water
	Barents Sea	PRJNA421293		73.4626	20.7548	NGS	no	no	no	no	yes	water
	Barents Sea	PRJNA421293		74.1575	20.149	NGS	no	no	no	no	yes	water
	Barents Sea	PRJNA421293		74.1575	20.149	NGS	no	no	no	no	yes	water
	Barents Sea	PRJNA421293		73.9128	20.2974	NGS	no	no	no	no	yes	water
	Barents Sea	PRJNA421293		73.9128	20.2974	NGS	no	no	no	no	yes	water
	Barents Sea	PRJNA421293		73.9128	20.2974	NGS	no	no	no	no	yes	water
	Barents Sea	PRJNA421293		73.9128	20.2974	NGS	no	no	no	no	yes	water
	Barents Sea	PRJNA421293		73.9128	20.2974	NGS	no	no	no	no	yes	water
	Barents Sea	PRJNA421293		73.9128	20.2974	NGS	no	no	no	no	yes	water
	Barents Sea	PRJNA421293		73.4626	20.7548	NGS	no	no	no	no	yes	water
	Chukchi Sea	PRJNA421293		70.389	-163.022	NGS	no	no	no	no	yes	water
	Chukchi Sea	PRJNA421293		70.626	-162.249	NGS	no	no	no	no	yes	water
	Chukchi Sea	PRJNA421293		71.118	-163.806	NGS	no	no	no	no	yes	water
	Chukchi Sea	PRJNA421293		71.993	-164.953	NGS	no	no	no	no	yes	water
	Chukchi Sea	PRJNA421293		70.843	-161.539	NGS	no	no	no	no	yes	water
	Chukchi Sea	PRJNA421293		70.726	-161.94	NGS	no	no	no	no	yes	water
	Chukchi Sea	PRJNA421293		71.242	-163.403	NGS	no	no	no	no	yes	water
	Chukchi Sea	PRJNA421293		67.897	-168.237	NGS	no	no	no	no	yes	water
	Chukchi Sea	PRJNA421293		67.897	-168.237	NGS	no	no	no	no	yes	water
	Chukchi Sea	PRJNA421293		70.268	-163.404	NGS	no	no	no	no	yes	water
	Chukchi Sea	PRJNA421293		70.578	-160.835	NGS	no	no	no	no	yes	water
	Chukchi Sea	PRJNA421293		70.714	-161.18	NGS	no	no	no	no	yes	water
	Pacific Ocean	PRJDB5016	Endo, H., Ogata, H., & Suzuki, K. (2018). Contrasting biogeography and diversity patterns between diatoms and haptophytes in the central Pacific Ocean. Scientific reports, 8(1), 1-13.	50	-170	NGS	no	no	no	no	yes	water
	Pacific Ocean	PRJDB5016	Endo, H., Ogata, H., & Suzuki, K. (2018). Contrasting biogeography and diversity patterns between diatoms and haptophytes in the central Pacific Ocean. Scientific reports, 8(1), 1-13.	50	-170	NGS	no	no	no	no	yes	water
	Pacific Ocean	PRJDB5016	Endo, H., Ogata, H., & Suzuki, K. (2018). Contrasting biogeography and diversity patterns between diatoms and haptophytes in the central Pacific Ocean. Scientific reports, 8(1), 1-13.	60	-170	NGS	no	no	no	no	yes	water
	Pacific Ocean	PRJDB5016	Endo, H., Ogata, H., & Suzuki, K. (2018). Contrasting biogeography and diversity patterns between diatoms and haptophytes in the central Pacific Ocean. Scientific reports, 8(1), 1-13.	60	-170	NGS	no	no	no	no	yes	water
	Pacific Ocean	PRJDB5016	Endo, H., Ogata, H., & Suzuki, K. (2018). Contrasting biogeography and diversity patterns between diatoms and haptophytes in the central Pacific Ocean. Scientific reports, 8(1), 1-13.	50	-170	NGS	no	no	no	no	yes	water
	Pacific Ocean	PRJDB5016	Endo, H., Ogata, H., & Suzuki, K. (2018). Contrasting biogeography and diversity patterns between diatoms and haptophytes in the central Pacific Ocean. Scientific reports, 8(1), 1-13.	60	-170	NGS	no	no	no	no	yes	water
	Pacific Ocean	PRJDB5016	Endo, H., Ogata, H., & Suzuki, K. (2018). Contrasting biogeography and diversity patterns between diatoms and haptophytes in the central Pacific Ocean. Scientific reports, 8(1), 1-13.	60	-170	NGS	no	no	no	no	yes	water
	Pacific Ocean	PRJDB5016	Endo, H., Ogata, H., & Suzuki, K. (2018). Contrasting biogeography and diversity patterns between diatoms and haptophytes in the central Pacific Ocean. Scientific reports, 8(1), 1-13.	0.3	-170	NGS	no	no	no	no	yes	water
	Pacific Ocean	PRJDB5016	Endo, H., Ogata, H., & Suzuki, K. (2018). Contrasting biogeography and diversity patterns between diatoms and haptophytes in the central Pacific Ocean. Scientific reports, 8(1), 1-13.	15	-170	NGS	no	no	no	no	yes	water
	Pacific Ocean	PRJDB5016	Endo, H., Ogata, H., & Suzuki, K. (2018). Contrasting biogeography and diversity patterns between diatoms and haptophytes in the central Pacific Ocean. Scientific reports, 8(1), 1-13.	20	-170	NGS	no	no	no	no	yes	water
	Pacific Ocean	PRJDB5016	Endo, H., Ogata, H., & Suzuki, K. (2018). Contrasting biogeography and diversity patterns between diatoms and haptophytes in the central Pacific Ocean. Scientific reports, 8(1), 1-13.	25	-170	NGS	no	no	no	no	yes	water
	Pacific Ocean	PRJDB5016	Endo, H., Ogata, H., & Suzuki, K. (2018). Contrasting biogeography and diversity patterns between diatoms and haptophytes in the central Pacific Ocean. Scientific reports, 8(1), 1-13.	30	-170	NGS	no	no	no	no	yes	water
	Pacific Ocean	PRJDB5016	Endo, H., Ogata, H., & Suzuki, K. (2018). Contrasting biogeography and diversity patterns between diatoms and haptophytes in the central Pacific Ocean. Scientific reports, 8(1), 1-13.	35	-170	NGS	no	no	no	no	yes	water
	Pacific Ocean	PRJDB5016	Endo, H., Ogata, H., & Suzuki, K. (2018). Contrasting biogeography and diversity patterns between diatoms and haptophytes in the central Pacific Ocean. Scientific reports, 8(1), 1-13.	40	-170	NGS	no	no	no	no	yes	water
	Pacific Ocean	PRJDB5016	Endo, H., Ogata, H., & Suzuki, K. (2018). Contrasting biogeography and diversity patterns between diatoms and haptophytes in the central Pacific Ocean. Scientific reports, 8(1), 1-13.	50	-170	NGS	no	no	no	no	yes	water
	Pacific Ocean	PRJDB5016	Endo, H., Ogata, H., & Suzuki, K. (2018). Contrasting biogeography and diversity patterns between diatoms and haptophytes in the central Pacific Ocean. Scientific reports, 8(1), 1-13.	55	-170	NGS	no	no	no	no	yes	water
	Pacific Ocean	PRJDB5016	Endo, H., Ogata, H., & Suzuki, K. (2018). Contrasting biogeography and diversity patterns between diatoms and haptophytes in the central Pacific Ocean. Scientific reports, 8(1), 1-13.	60	-170	NGS	no	no	no	no	yes	water
	Pacific Ocean	PRJDB5016	Endo, H., Ogata, H., & Suzuki, K. (2018). Contrasting biogeography and diversity patterns between diatoms and haptophytes in the central Pacific Ocean. Scientific reports, 8(1), 1-13.	0.3	-170	NGS	no	no	no	no	yes	water
	Pacific Ocean	PRJDB5016	Endo, H., Ogata, H., & Suzuki, K. (2018). Contrasting biogeography and diversity patterns between diatoms and haptophytes in the central Pacific Ocean. Scientific reports, 8(1), 1-13.	10	-170	NGS	no	no	no	no	yes	water
	Pacific Ocean	PRJDB5016	Endo, H., Ogata, H., & Suzuki, K. (2018). Contrasting biogeography and diversity patterns between diatoms and haptophytes in the central Pacific Ocean. Scientific reports, 8(1), 1-13.	15	-170	NGS	no	no	no	no	yes	water
	Pacific Ocean	PRJDB5016	Endo, H., Ogata, H., & Suzuki, K. (2018). Contrasting biogeography and diversity patterns between diatoms and haptophytes in the central Pacific Ocean. Scientific reports, 8(1), 1-13.	25	-170	NGS	no	no	no	no	yes	water
	Pacific Ocean	PRJDB5016	Endo, H., Ogata, H., & Suzuki, K. (2018). Contrasting biogeography and diversity patterns between diatoms and haptophytes in the central Pacific Ocean. Scientific reports, 8(1), 1-13.	30	-170	NGS	no	no	no	no	yes	water
	Pacific Ocean	PRJDB5016	Endo, H., Ogata, H., & Suzuki, K. (2018). Contrasting biogeography and diversity patterns between diatoms and haptophytes in the central Pacific Ocean. Scientific reports, 8(1), 1-13.	35	-170	NGS	no	no	no	no	yes	water
	Pacific Ocean	PRJDB5016	Endo, H., Ogata, H., & Suzuki, K. (2018). Contrasting biogeography and diversity patterns between diatoms and haptophytes in the central Pacific Ocean. Scientific reports, 8(1), 1-13.	40	-170	NGS	no	no	no	no	yes	water
	Pacific Ocean	PRJDB5016	Endo, H., Ogata, H., & Suzuki, K. (2018). Contrasting biogeography and diversity patterns between diatoms and haptophytes in the central Pacific Ocean. Scientific reports, 8(1), 1-13.	50	-170	NGS	no	no	no	no	yes	water
	Pacific Ocean	PRJDB5016	Endo, H., Ogata, H., & Suzuki, K. (2018). Contrasting biogeography and diversity patterns between diatoms and haptophytes in the central Pacific Ocean. Scientific reports, 8(1), 1-13.	60	-170	NGS	no	no	no	no	yes	water
	Balikun, China		Yao et al., Phylogeny, alke0ne profiles and ecology of Isochrysidales subclades in saline lakes: implications for paleosalinity and paleotemperature reconstructions	43.662	92.825	Sanger	no	yes	no	no	no	sediment
	Dasugan, China		Yao et al., Phylogeny, alke0ne profiles and ecology of Isochrysidales subclades in saline lakes: implications for paleosalinity and paleotemperature reconstructions	38.8628	93.8609	Sanger	yes	yes	no	no	no	sediment
	Xiaosugan, China		Yao et al., Phylogeny, alke0ne profiles and ecology of Isochrysidales subclades in saline lakes: implications for paleosalinity and paleotemperature reconstructions	39.0644	94.2199	Sanger	yes	yes	no	no	no	sediment
	Xiaochaidan, China		Yao et al., Phylogeny, alke0ne profiles and ecology of Isochrysidales subclades in saline lakes: implications for paleosalinity and paleotemperature reconstructions	37.4867	95.5395	Sanger	no	yes	no	no	no	sediment
	Tuosu, China		Yao et al., Phylogeny, alke0ne profiles and ecology of Isochrysidales subclades in saline lakes: implications for paleosalinity and paleotemperature reconstructions	37.128	96.9161	Sanger	no	yes	no	no	no	sediment
	Qinghai, China		Yao et al., Phylogeny, alke0ne profiles and ecology of Isochrysidales subclades in saline lakes: implications for paleosalinity and paleotemperature reconstructions	36.9254	99.64	Sanger	yes	yes	no	no	no	sediment
	Haiyanwan, China		Yao et al., Phylogeny, alke0ne profiles and ecology of Isochrysidales subclades in saline lakes: implications for paleosalinity and paleotemperature reconstructions	36.8133	100.731	Sanger	no	yes	no	no	no	sediment
	Hongjiannao, China		Yao et al., Phylogeny, alke0ne profiles and ecology of Isochrysidales subclades in saline lakes: implications for paleosalinity and paleotemperature reconstructions	39.095	109.894	Sanger	yes	no	no	no	no	sediment
	Daihai, China		Yao et al., Phylogeny, alke0ne profiles and ecology of Isochrysidales subclades in saline lakes: implications for paleosalinity and paleotemperature reconstructions	40.5716	112.678	Sanger	yes	yes	no	no	no	sediment
	Xiarinaoer, China		Yao et al., Phylogeny, alke0ne profiles and ecology of Isochrysidales subclades in saline lakes: implications for paleosalinity and paleotemperature reconstructions	42.6217	115.482	Sanger	no	yes	no	no	no	sediment
	Chagannaoer, China		Yao et al., Phylogeny, alke0ne profiles and ecology of Isochrysidales subclades in saline lakes: implications for paleosalinity and paleotemperature reconstructions	42.7316	115.486	Sanger	yes	yes	no	no	no	sediment
	Bayannaoer 1, China		Yao et al., Phylogeny, alke0ne profiles and ecology of Isochrysidales subclades in saline lakes: implications for paleosalinity and paleotemperature reconstructions	43.9435	115.602	Sanger	no	yes	no	no	no	sediment
	Bayannaoer 2, China		Yao et al., Phylogeny, alke0ne profiles and ecology of Isochrysidales subclades in saline lakes: implications for paleosalinity and paleotemperature reconstructions	43.9441	115.609	Sanger	yes	yes	no	no	no	sediment
	Bayantaohai, China		Yao et al., Phylogeny, alke0ne profiles and ecology of Isochrysidales subclades in saline lakes: implications for paleosalinity and paleotemperature reconstructions	42.7217	115.713	Sanger	yes	yes	no	no	no	sediment
	Bagenaori, China		Yao et al., Phylogeny, alke0ne profiles and ecology of Isochrysidales subclades in saline lakes: implications for paleosalinity and paleotemperature reconstructions	42.6325	115.762	Sanger	yes	yes	no	no	no	sediment
	Xiaosugan, China		Yao et al., Phylogeny, alke0ne profiles and ecology of Isochrysidales subclades in saline lakes: implications for paleosalinity and paleotemperature reconstructions	39.0644	94.2199	Sanger	no	yes	no	no	no	water
	Xiaochaidan, China		Yao et al., Phylogeny, alke0ne profiles and ecology of Isochrysidales subclades in saline lakes: implications for paleosalinity and paleotemperature reconstructions	37.4867	95.5395	Sanger	no	yes	no	no	no	water
	Tuosu, China		Yao et al., Phylogeny, alke0ne profiles and ecology of Isochrysidales subclades in saline lakes: implications for paleosalinity and paleotemperature reconstructions	37.128	96.9161	Sanger	no	yes	no	no	no	water
	Qinghai 1, China		Yao et al., Phylogeny, alke0ne profiles and ecology of Isochrysidales subclades in saline lakes: implications for paleosalinity and paleotemperature reconstructions	36.9254	99.64	Sanger	no	yes	no	no	no	water
	Qinghai 2, China		Yao et al., Phylogeny, alke0ne profiles and ecology of Isochrysidales subclades in saline lakes: implications for paleosalinity and paleotemperature reconstructions	36.9254	99.64	Sanger	no	yes	no	no	no	water
	Haiyanwan, China		Yao et al., Phylogeny, alke0ne profiles and ecology of Isochrysidales subclades in saline lakes: implications for paleosalinity and paleotemperature reconstructions	36.8133	100.731	Sanger	no	yes	no	no	no	water
	Xiarinur, China		Yao et al., Phylogeny, alke0ne profiles and ecology of Isochrysidales subclades in saline lakes: implications for paleosalinity and paleotemperature reconstructions	42.62	115.47	Sanger	no	yes	no	no	no	water
	Bayantaohai, China		Yao et al., Phylogeny, alke0ne profiles and ecology of Isochrysidales subclades in saline lakes: implications for paleosalinity and paleotemperature reconstructions	42.7217	115.713	Sanger	no	yes	no	no	no	water
	E1, Alaska (2016-06-06, WC 3m)	PRJNA477420	Richter et al., Phylogenetic diversity in freshwater-dwelling Isochrysidales haptophytes with implications for alke0ne production	68.63	-149.55	NGS	low	no	yes	yes	no	water
	E1, Alaska (2016-06-06, WC 10m)	PRJNA477420	Richter et al., Phylogenetic diversity in freshwater-dwelling Isochrysidales haptophytes with implications for alke0ne production	68.63	-149.55	NGS	no	no	yes	yes	no	water
	E1, Alaska (2016-06-13, WC 3m)	PRJNA477420	Richter et al., Phylogenetic diversity in freshwater-dwelling Isochrysidales haptophytes with implications for alke0ne production	68.63	-149.55	NGS	no	no	yes	yes	no	water
	E1, Alaska (2016-06-13, WC 10m)	PRJNA477420	Richter et al., Phylogenetic diversity in freshwater-dwelling Isochrysidales haptophytes with implications for alke0ne production	68.63	-149.55	NGS	no	no	yes	yes	no	water
	E1, Alaska (2016-06-18, WC 3m)	PRJNA477420	Richter et al., Phylogenetic diversity in freshwater-dwelling Isochrysidales haptophytes with implications for alke0ne production	68.63	-149.55	NGS	no	no	yes	yes	no	water
	E1, Alaska (2016-06-18, WC 10m)	PRJNA477420	Richter et al., Phylogenetic diversity in freshwater-dwelling Isochrysidales haptophytes with implications for alke0ne production	68.63	-149.55	NGS	no	no	yes	yes	no	water
	E5, Alaska (2016-06-09, WC 2m)	PRJNA477420	Richter et al., Phylogenetic diversity in freshwater-dwelling Isochrysidales haptophytes with implications for alke0ne production	68.64	-149.46	NGS	no	no	yes	yes	no	water
	E5, Alaska (2016-06-17, WC 2m)	PRJNA477420	Richter et al., Phylogenetic diversity in freshwater-dwelling Isochrysidales haptophytes with implications for alke0ne production	68.64	-149.46	NGS	no	no	yes	no	no	water
	E5, Alaska (2016-06-17, WC 9m)	PRJNA477420	Richter et al., Phylogenetic diversity in freshwater-dwelling Isochrysidales haptophytes with implications for alke0ne production	68.64	-149.46	NGS	no	no	yes	no	no	water
	E5, Alaska (2016-06-25, WC 2m)	PRJNA477420	Richter et al., Phylogenetic diversity in freshwater-dwelling Isochrysidales haptophytes with implications for alke0ne production	68.64	-149.46	NGS	yes	no	yes	no	no	water
	Fog2, Alaska (2016-06-25, WC 3m)	PRJNA477420	Richter et al., Phylogenetic diversity in freshwater-dwelling Isochrysidales haptophytes with implications for alke0ne production	68.679	-149.09	NGS	no	no	yes	no	no	water
	Fog2, Alaska (2016-06-25, WC 16m)	PRJNA477420	Richter et al., Phylogenetic diversity in freshwater-dwelling Isochrysidales haptophytes with implications for alke0ne production	68.679	-149.09	NGS	yes	no	yes	yes	no	water
	S6, Alaska (2016-06-07, WC 4m)	PRJNA477420	Richter et al., Phylogenetic diversity in freshwater-dwelling Isochrysidales haptophytes with implications for alke0ne production	68.63	-149.64	NGS	no	no	yes	yes	no	water
	Toolik Inlet, Alaska (2013-06-19, WC 0.5m)	PRJNA477420	Richter et al., Phylogenetic diversity in freshwater-dwelling Isochrysidales haptophytes with implications for alke0ne production	68.63	-149.6	NGS	no	no	yes	yes	no	water
	Toolik Main, Alaska (2013-06-24, WC 2m)	PRJNA477420	Richter et al., Phylogenetic diversity in freshwater-dwelling Isochrysidales haptophytes with implications for alke0ne production	68.63	-149.6	NGS	no	no	yes	yes	no	water
	Toolik Main, Alaska (2013-06-28, WC 3m)	PRJNA477420	Richter et al., Phylogenetic diversity in freshwater-dwelling Isochrysidales haptophytes with implications for alke0ne production	68.63	-149.6	NGS	no	no	yes	yes	no	water
	E1, Alaska (2016-06-06, SS 3.8m)	PRJNA477420	Richter et al., Phylogenetic diversity in freshwater-dwelling Isochrysidales haptophytes with implications for alke0ne production	68.63	-149.55	NGS	no	no	yes	yes	no	sediment
	E1, Alaska (2016-06-06, SS 12.8m)	PRJNA477420	Richter et al., Phylogenetic diversity in freshwater-dwelling Isochrysidales haptophytes with implications for alke0ne production	68.63	-149.55	NGS	no	no	yes	yes	no	sediment
	E5, Alaska (2016-06-09, SS 4.7m)	PRJNA477420	Richter et al., Phylogenetic diversity in freshwater-dwelling Isochrysidales haptophytes with implications for alke0ne production	68.64	-149.46	NGS	yes	no	yes	yes	no	sediment
	E5, Alaska (2016-06-17, SS 11.9m)	PRJNA477420	Richter et al., Phylogenetic diversity in freshwater-dwelling Isochrysidales haptophytes with implications for alke0ne production	68.64	-149.46	NGS	no	no	yes	yes	no	sediment
	Fog2, Alaska (2016-06-25, SS 17.4m)	PRJNA477420	Richter et al., Phylogenetic diversity in freshwater-dwelling Isochrysidales haptophytes with implications for alke0ne production	68.679	-149.09	NGS	no	no	yes	yes	no	sediment
	S6, Alaska (2016-06-07, SS 3.8m)	PRJNA477420	Richter et al., Phylogenetic diversity in freshwater-dwelling Isochrysidales haptophytes with implications for alke0ne production	68.63	-149.64	NGS	no	no	yes	yes	no	sediment
	S6, Alaska (2016-06-07, SS 6.3m)	PRJNA477420	Richter et al., Phylogenetic diversity in freshwater-dwelling Isochrysidales haptophytes with implications for alke0ne production	68.63	-149.64	NGS	no	no	yes	yes	no	sediment
	Breiter Luzin, Germany (SS 58.3m) 1	PRJNA477420	Richter et al., Phylogenetic diversity in freshwater-dwelling Isochrysidales haptophytes with implications for alke0ne production	53.35	13.46	NGS	no	no	yes	yes	no	sediment
	Breiter Luzin, Germany (SS 58.3m) 2	PRJNA477420	Richter et al., Phylogenetic diversity in freshwater-dwelling Isochrysidales haptophytes with implications for alke0ne production	53.35	13.46	NGS	no	no	yes	yes	no	sediment
	Feldberger Haussee, Germany (SS 4.8m)	PRJNA477420	Richter et al., Phylogenetic diversity in freshwater-dwelling Isochrysidales haptophytes with implications for alke0ne production	53.35	13.45	NGS	no	no	yes	no	no	sediment
	Schmaler Luzin, Germany (SS 33.5m) 1	PRJNA477420	Richter et al., Phylogenetic diversity in freshwater-dwelling Isochrysidales haptophytes with implications for alke0ne production	53.32	13.44	NGS	no	no	yes	yes	no	sediment
	Schmaler Luzin, Germany (SS 33.5m) 2	PRJNA477420	Richter et al., Phylogenetic diversity in freshwater-dwelling Isochrysidales haptophytes with implications for alke0ne production	53.32	13.44	NGS	no	no	yes	no	no	sediment
	Skufnavotn, Iceland (C 19-21cm)	PRJNA477420	Richter et al., Phylogenetic diversity in freshwater-dwelling Isochrysidales haptophytes with implications for alke0ne production	65.89	-22.12	NGS	no	no	yes	no	no	sediment
	Vestra Gísholsvatn, Iceland (C 5.5-7.5cm)	PRJNA477420	Richter et al., Phylogenetic diversity in freshwater-dwelling Isochrysidales haptophytes with implications for alke0ne production	63.95	-20.52	NGS	no	no	yes	yes	no	sediment
	Fryxell, Antarctica (SS)	PRJNA477420	Richter et al., Phylogenetic diversity in freshwater-dwelling Isochrysidales haptophytes with implications for alke0ne production	-77.61	163.1	NGS	yes	no	no	no	no	sediment
	Deadmoose Lake, Canada	PRJEB32131, MK092726-MK092745	Plancq, J. et al., (2019). Next‐generation sequencing to identify lacustrine haptophytes in the Canadian Prairies: Significance for temperature proxy applications. Journal of Geophysical Research: Biogeosciences, 124, 2144–2158. https://doi.org/ 10.1029/2018JG004954	52.3	-105.17	NGS	yes	yes	no	no	no	sediment
	Dewey Lake, Canada	PRJEB32131, MK092726-MK092745	Plancq, J. et al., (2019). Next‐generation sequencing to identify lacustrine haptophytes in the Canadian Prairies: Significance for temperature proxy applications. Journal of Geophysical Research: Biogeosciences, 124, 2144–2158. https://doi.org/ 10.1029/2018JG004955	50.58	-107.07	NGS	yes	no	no	no	no	sediment
	Le0re Lake, Canada	PRJEB32131, MK092726-MK092745	Plancq, J. et al., (2019). Next‐generation sequencing to identify lacustrine haptophytes in the Canadian Prairies: Significance for temperature proxy applications. Journal of Geophysical Research: Biogeosciences, 124, 2144–2158. https://doi.org/ 10.1029/2018JG004956	52.45	-105	NGS	no	no	yes	yes	no	sediment
	Manitou Lake, Canada	PRJEB32131, MK092726-MK092745	Plancq, J. et al., (2019). Next‐generation sequencing to identify lacustrine haptophytes in the Canadian Prairies: Significance for temperature proxy applications. Journal of Geophysical Research: Biogeosciences, 124, 2144–2158. https://doi.org/ 10.1029/2018JG004957	52.76	-109.75	NGS	yes	no	no	no	no	sediment
	Middle Lake, Canada	PRJEB32131, MK092726-MK092745	Plancq, J. et al., (2019). Next‐generation sequencing to identify lacustrine haptophytes in the Canadian Prairies: Significance for temperature proxy applications. Journal of Geophysical Research: Biogeosciences, 124, 2144–2158. https://doi.org/ 10.1029/2018JG004958	52.56	-105.19	NGS	yes	yes	no	no	no	sediment
	Richmond Lake, Canada	PRJEB32131, MK092726-MK092745	Plancq, J. et al., (2019). Next‐generation sequencing to identify lacustrine haptophytes in the Canadian Prairies: Significance for temperature proxy applications. Journal of Geophysical Research: Biogeosciences, 124, 2144–2158. https://doi.org/ 10.1029/2018JG004959	52.01	-108.02	NGS	yes	yes	no	no	no	sediment
	Ace Lake, Antarctica	AY303351-AY303357	Coolen et al., 2004, Combined DNA and lipid analyses of sediments reveal changes in Holocene haptophyte and diatom populations in an Antarctic lake	-68.4721	78.1873	Sanger	yes	no	no	no	no	sediment
	Ace Lake, Antarctica	AY303351-AY303357	Coolen et al., 2004, Combined DNA and lipid analyses of sediments reveal changes in Holocene haptophyte and diatom populations in an Antarctic lake	-68.4721	78.1873	Sanger	yes	yes	no	no	no	sediment
	Ace Lake, Antarctica	AY303351-AY303357	Coolen et al., 2004, Combined DNA and lipid analyses of sediments reveal changes in Holocene haptophyte and diatom populations in an Antarctic lake	-68.4721	78.1873	Sanger	yes	no	no	no	no	sediment
	Ace Lake, Antarctica	AY303351-AY303357	Coolen et al., 2004, Combined DNA and lipid analyses of sediments reveal changes in Holocene haptophyte and diatom populations in an Antarctic lake	-68.4721	78.1873	Sanger	no	yes	no	no	no	sediment
	Ace Lake, Antarctica	AY303351-AY303357	Coolen et al., 2004, Combined DNA and lipid analyses of sediments reveal changes in Holocene haptophyte and diatom populations in an Antarctic lake	-68.4721	78.1873	Sanger	no	yes	no	no	no	sediment
	Ace Lake, Antarctica	AY303351-AY303357	Coolen et al., 2004, Combined DNA and lipid analyses of sediments reveal changes in Holocene haptophyte and diatom populations in an Antarctic lake	-68.4721	78.1873	Sanger	no	yes	no	no	no	sediment
	Ace Lake, Antarctica	AY303351-AY303357	Coolen et al., 2004, Combined DNA and lipid analyses of sediments reveal changes in Holocene haptophyte and diatom populations in an Antarctic lake	-68.4721	78.1873	Sanger	no	yes	no	no	no	sediment
	Ace Lake, Antarctica	AY303351-AY303357	Coolen et al., 2004, Combined DNA and lipid analyses of sediments reveal changes in Holocene haptophyte and diatom populations in an Antarctic lake	-68.4721	78.1873	Sanger	yes	no	no	no	no	sediment
	Ace Lake, Antarctica	AY303351-AY303357	Coolen et al., 2004, Combined DNA and lipid analyses of sediments reveal changes in Holocene haptophyte and diatom populations in an Antarctic lake	-68.4721	78.1873	Sanger	yes	no	no	no	no	sediment
	Ace Lake, Antarctica	AY303351-AY303357	Coolen et al., 2004, Combined DNA and lipid analyses of sediments reveal changes in Holocene haptophyte and diatom populations in an Antarctic lake	-68.4721	78.1873	Sanger	yes	no	no	no	no	sediment
	Ace Lake, Antarctica	AY303351-AY303357	Coolen et al., 2004, Combined DNA and lipid analyses of sediments reveal changes in Holocene haptophyte and diatom populations in an Antarctic lake	-68.4721	78.1873	Sanger	yes	no	no	no	no	sediment
	Ace Lake, Antarctica	AY303351-AY303357	Coolen et al., 2004, Combined DNA and lipid analyses of sediments reveal changes in Holocene haptophyte and diatom populations in an Antarctic lake	-68.4721	78.1873	Sanger	yes	yes	no	no	no	sediment
	Ace Lake, Antarctica	AY303351-AY303357	Coolen et al., 2004, Combined DNA and lipid analyses of sediments reveal changes in Holocene haptophyte and diatom populations in an Antarctic lake	-68.4721	78.1873	Sanger	yes	yes	no	no	no	sediment
	Ace Lake, Antarctica	AY303351-AY303357	Coolen et al., 2004, Combined DNA and lipid analyses of sediments reveal changes in Holocene haptophyte and diatom populations in an Antarctic lake	-68.4721	78.1873	Sanger	yes	yes	no	no	no	sediment
	BrayaSo, Greenland	HQ446247-HQ446272	Theroux et al., 2010; Phylogenetic diversity and evolutionary relatedness of alke0ne-producing haptophyte algae in lakes: Implications for continental paleotemperature reconstructions	66.99	-51.01	Sanger	no	no	yes	no	no	sediment
	Clear Lake, ND, USA	HQ446247-HQ446272	Theroux et al., 2010; Phylogenetic diversity and evolutionary relatedness of alke0ne-producing haptophyte algae in lakes: Implications for continental paleotemperature reconstructions	47.86	-100.1	Sanger	yes	no	no	no	no	sediment
	Great Salt Lake, UT, USA	HQ446247-HQ446272	Theroux et al., 2010; Phylogenetic diversity and evolutionary relatedness of alke0ne-producing haptophyte algae in lakes: Implications for continental paleotemperature reconstructions	41.17	-112.58	Sanger	no	yes	no	no	no	sediment
	Keluke Hu downcore, China	HQ446247-HQ446272	Theroux et al., 2010; Phylogenetic diversity and evolutionary relatedness of alke0ne-producing haptophyte algae in lakes: Implications for continental paleotemperature reconstructions	37.28	96.89	Sanger	yes	yes	yes	no	no	sediment
	Lake George, ND, USA	HQ446247-HQ446272	Theroux et al., 2010; Phylogenetic diversity and evolutionary relatedness of alke0ne-producing haptophyte algae in lakes: Implications for continental paleotemperature reconstructions	46.74	-99.49	Sanger	yes	yes	no	no	no	sediment
	Medicine Lake, SD, USA	HQ446247-HQ446272	Theroux et al., 2010; Phylogenetic diversity and evolutionary relatedness of alke0ne-producing haptophyte algae in lakes: Implications for continental paleotemperature reconstructions	44.82	-97.35	Sanger	yes	yes	no	no	no	sediment
	Pyramid Lake, NV, USA	HQ446247-HQ446272	Theroux et al., 2010; Phylogenetic diversity and evolutionary relatedness of alke0ne-producing haptophyte algae in lakes: Implications for continental paleotemperature reconstructions	40	-119.5	Sanger	yes	yes	yes	no	no	sediment
	Skoal Lake, ND, USA	HQ446247-HQ446272	Theroux et al., 2010; Phylogenetic diversity and evolutionary relatedness of alke0ne-producing haptophyte algae in lakes: Implications for continental paleotemperature reconstructions	47.92	-101.47	Sanger	yes	yes	yes	no	no	sediment
	Tso Ur downcore, China	HQ446247-HQ446272	Theroux et al., 2010; Phylogenetic diversity and evolutionary relatedness of alke0ne-producing haptophyte algae in lakes: Implications for continental paleotemperature reconstructions	31.48	91.52	Sanger	no	no	yes	no	no	sediment
	Tso Ur surface, China	HQ446247-HQ446272	Theroux et al., 2010; Phylogenetic diversity and evolutionary relatedness of alke0ne-producing haptophyte algae in lakes: Implications for continental paleotemperature reconstructions	31.48	91.52	Sanger	yes	yes	no	no	no	sediment
	Upper Murray Lake, Canada	HQ446247-HQ446272	Theroux et al., 2010; Phylogenetic diversity and evolutionary relatedness of alke0ne-producing haptophyte algae in lakes: Implications for continental paleotemperature reconstructions	81.33	-69.5	Sanger	no	no	yes	no	no	sediment
	HundeSo, Greenland	EU770949-EU770970	D'Andrea et al., 2006; Alke0ne producers inferred from well-preserved 18S rDNA in Greenland lake sediments			Sanger	no	yes	yes	no	no	sediment
	HundeSo, Greenland	EU770949-EU770970	D'Andrea et al., 2006; Alke0ne producers inferred from well-preserved 18S rDNA in Greenland lake sediments			Sanger	no	no	yes	no	no	water
	LimnaeaSo, Greenland	EU770949-EU770970	D'Andrea et al., 2006; Alke0ne producers inferred from well-preserved 18S rDNA in Greenland lake sediments			Sanger	no	no	yes	no	no	sediment
	LimnaeaSo, Greenland	EU770949-EU770970	D'Andrea et al., 2006; Alke0ne producers inferred from well-preserved 18S rDNA in Greenland lake sediments			Sanger	no	no	yes	no	no	water
	SS6, Greenland	EU770949-EU770970	D'Andrea et al., 2006; Alke0ne producers inferred from well-preserved 18S rDNA in Greenland lake sediments			Sanger	no	no	yes	no	no	sediment
	Lake George, USA	SRP144759	Theroux et al., 2019, Successional blooms of alke0ne-producing haptophytes in Lake George, 0rth Dakota: Implications for continental paleoclimate reconstructions	46.74	-99.495	NGS	no	no	no	no	no	water
	Lake George, USA	SRP144759	Theroux et al., 2019, Successional blooms of alke0ne-producing haptophytes in Lake George, 0rth Dakota: Implications for continental paleoclimate reconstructions	46.74	-99.495	NGS	yes	no	no	no	no	water
	Lake George, USA	SRP144759	Theroux et al., 2019, Successional blooms of alke0ne-producing haptophytes in Lake George, 0rth Dakota: Implications for continental paleoclimate reconstructions	46.74	-99.495	NGS	yes	no	no	no	no	water
	Lake George, USA	SRP144759	Theroux et al., 2019, Successional blooms of alke0ne-producing haptophytes in Lake George, 0rth Dakota: Implications for continental paleoclimate reconstructions	46.74	-99.495	NGS	yes	no	no	no	no	water
	Lake George, USA	SRP144759	Theroux et al., 2019, Successional blooms of alke0ne-producing haptophytes in Lake George, 0rth Dakota: Implications for continental paleoclimate reconstructions	46.74	-99.495	NGS	yes	no	no	no	no	water
	Lake George, USA	SRP144759	Theroux et al., 2019, Successional blooms of alke0ne-producing haptophytes in Lake George, 0rth Dakota: Implications for continental paleoclimate reconstructions	46.74	-99.495	NGS	yes	no	no	no	no	water
	Lake George, USA	SRP144759	Theroux et al., 2019, Successional blooms of alke0ne-producing haptophytes in Lake George, 0rth Dakota: Implications for continental paleoclimate reconstructions	46.74	-99.495	NGS	yes	no	no	no	no	water
	Lake George, USA	SRP144759	Theroux et al., 2019, Successional blooms of alke0ne-producing haptophytes in Lake George, 0rth Dakota: Implications for continental paleoclimate reconstructions	46.74	-99.495	NGS	yes	yes	no	no	no	water
	Lake George, USA	SRP144759	Theroux et al., 2019, Successional blooms of alke0ne-producing haptophytes in Lake George, 0rth Dakota: Implications for continental paleoclimate reconstructions	46.74	-99.495	NGS	no	no	no	no	no	water
	Lake George, USA	SRP144759	Theroux et al., 2019, Successional blooms of alke0ne-producing haptophytes in Lake George, 0rth Dakota: Implications for continental paleoclimate reconstructions	46.74	-99.495	NGS	yes	no	no	no	no	water
	Lake George, USA	SRP144759	Theroux et al., 2019, Successional blooms of alke0ne-producing haptophytes in Lake George, 0rth Dakota: Implications for continental paleoclimate reconstructions	46.74	-99.495	NGS	no	yes	no	no	no	water
	Lake George, USA	SRP144759	Theroux et al., 2019, Successional blooms of alke0ne-producing haptophytes in Lake George, 0rth Dakota: Implications for continental paleoclimate reconstructions	46.74	-99.495	NGS	no	no	no	no	no	water
	Lake George, USA	SRP144759	Theroux et al., 2019, Successional blooms of alke0ne-producing haptophytes in Lake George, 0rth Dakota: Implications for continental paleoclimate reconstructions	46.74	-99.495	NGS	yes	no	no	no	no	water
	Lake George, USA	SRP144759	Theroux et al., 2019, Successional blooms of alke0ne-producing haptophytes in Lake George, 0rth Dakota: Implications for continental paleoclimate reconstructions	46.74	-99.495	NGS	no	yes	no	no	no	water
	Lake George, USA	SRP144759	Theroux et al., 2019, Successional blooms of alke0ne-producing haptophytes in Lake George, 0rth Dakota: Implications for continental paleoclimate reconstructions	46.74	-99.495	NGS	no	yes	no	no	no	water
	Lake George, USA	SRP144759	Theroux et al., 2019, Successional blooms of alke0ne-producing haptophytes in Lake George, 0rth Dakota: Implications for continental paleoclimate reconstructions	46.74	-99.495	NGS	no	yes	no	no	no	water
	Lake George, USA	SRP144759	Theroux et al., 2019, Successional blooms of alke0ne-producing haptophytes in Lake George, 0rth Dakota: Implications for continental paleoclimate reconstructions	46.74	-99.495	NGS	no	yes	no	no	no	water
	Lake George, USA	SRP144759	Theroux et al., 2019, Successional blooms of alke0ne-producing haptophytes in Lake George, 0rth Dakota: Implications for continental paleoclimate reconstructions	46.74	-99.495	NGS	no	yes	no	no	no	water
	Lake George, USA	SRP144759	Theroux et al., 2019, Successional blooms of alke0ne-producing haptophytes in Lake George, 0rth Dakota: Implications for continental paleoclimate reconstructions	46.74	-99.495	NGS	no	yes	no	no	no	water
	Lake George, USA	SRP144759	Theroux et al., 2019, Successional blooms of alke0ne-producing haptophytes in Lake George, 0rth Dakota: Implications for continental paleoclimate reconstructions	46.74	-99.495	NGS	no	no	no	no	no	water
	Lake George, USA	SRP144759	Theroux et al., 2019, Successional blooms of alke0ne-producing haptophytes in Lake George, 0rth Dakota: Implications for continental paleoclimate reconstructions	46.74	-99.495	NGS	no	no	no	no	no	water
	Lake Bonney (east lobe), Antarctica	GU969079	Bielewicz et al., 2008, Protist diversity in a permanently ice-covered Antarctic Lake during the polar night transition	-77	162.87		yes	no	no	no	no	water
	Lake Bonney (west lobe), Antarctica	GU969080	Bielewicz et al., 2008, Protist diversity in a permanently ice-covered Antarctic Lake during the polar night transition	-77	162.87		yes	no	no	no	no	water
	Lake Vikvatnet, Norway	KF939051.1	D'Andrea et al., (2016) Does phylogeny control UK37-temperature sensitivity? Implications for lacustrine alkenone paleothermometry	68.195	13.58	Sanger	no	no	yes	no	no	sediment
	Devil Mountain Lake, Alaska, USA	MK208448–MK208452	Wang et al., (2019) Group I alkenones and Isochrysidales in the world’s largest maar lakes and their potential paleoclimate applications	66.4	-164.483	Sanger	no	no	yes	no	no	sediment
	White Fish Lake, Alaska, USA	MK208448–MK208452	Wang et al., (2019) Group I alkenones and Isochrysidales in the world’s largest maar lakes and their potential paleoclimate applications	66.367	-164.75	Sanger	no	no	yes	no	no	sediment
	North Killeak Lake, Alaska, USA	MK208448–MK208452	Wang et al., (2019) Group I alkenones and Isochrysidales in the world’s largest maar lakes and their potential paleoclimate applications	66.35	-164.33	Sanger	no	no	yes	no	no	sediment
	Salada Chiprana, Spain	JX680413	Simon et al., (2013) New haptophyte lineages and multiple independent colonizations of freshwater ecosystems	41.242	-0.1805	Sanger	no	yes	no	no	no	sediment
	Marmara Sea	JX680408	Simon et al., (2013) New haptophyte lineages and multiple independent colonizations of freshwater ecosystems	40.8385	28.0234	Sanger	no	no	no	no	yes	water
	Dharma, South Atlantic	JX680408	Simon et al., (2013) New haptophyte lineages and multiple independent colonizations of freshwater ecosystems	-56.3158	57.6625	Sanger	no	no	no	no	yes	water
	Etang des Vallees, France	JX680393-JX680397, JX680338	Simon et al., (2013) New haptophyte lineages and multiple independent colonizations of freshwater ecosystems	48.6897	1.91644	Sanger	no	no	no	yes	no	water
	Lac d'Annecy Northern basin, Savoie	JX680397	Simon et al., (2013) New haptophyte lineages and multiple independent colonizations of freshwater ecosystems	45.9	6.12	Sanger	no	no	no	yes	no	water
	Ornithological Park of Teich, France	JX680413	Simon et al., (2013) New haptophyte lineages and multiple independent colonizations of freshwater ecosystems	44.64	-1.02	Sanger	no	yes	no	no	no	water
	Lake Toyoni, Japan	MH119763	Plancq et al., (2018) Genomic identification of the long-chain alkenone producer in freshwater Lake Toyoni, Japan: implications for temperature reconstructions	42.083	143.267	Sanger	no	no	yes	no	no	sediment
	Skagerrak	MH472563-MH472566	Kaiser et al., 2019	58.429	9.477	Sanger	yes	no	no	no	no	sediment
	Arkona Basin	MH472563-MH472566	Kaiser et al., 2019	54.852	13.433	Sanger	yes	no	yes	no	no	sediment
	Eastern Gotland Basin	MH472563-MH472566	Kaiser et al., 2019	57.083	13.433	Sanger	yes	no	yes	no	no	sediment
	Landsort Deep	MH472563-MH472566	Kaiser et al., 2019	57.267	19.796	Sanger	yes	no	yes	no	no	sediment
	Landsort Deep	MH472563-MH472566	Kaiser et al., 2019	58.641	18.265	Sanger	yes	no	yes	no	no	sediment
	Bothnian Sea	MH472563-MH472566	Kaiser et al., 2019	61.085	19.579	Sanger	yes	no	no	no	no	sediment
	Bothnian Sea	MH472563-MH472566	Kaiser et al., 2019	62.845	18.889	Sanger	yes	no	yes	no	no	sediment
	Bothnian Bay	MH472563-MH472566	Kaiser et al., 2019	63.833	21.583	Sanger	yes	no	yes	no	no	sediment
	Bothnian Bay	MH472563-MH472566	Kaiser et al., 2019	64.204	22.029	Sanger	yes	no	yes	no	no	sediment
	1CB, Chesapeake Bay			36.9852	-76.1664	NGS	no	yes	no	no	yes	sediment
	RR14, Chesapeake Bay			37.7748	-76.6192	NGS	no	yes	no	no	no	sediment
	RB22, Chesapeake Bay			37.7829	-76.2033	NGS	no	yes	no	no	no	sediment
	RB12, Chesapeake Bay			37.5491	-76.2053	NGS	no	yes	no	no	no	sediment
	RB16, Chesapeake Bay			37.653	-76.2094	NGS	no	yes	no	no	no	sediment
	RB3, Chesapeake Bay			37.0117	-76.2528	NGS	no	yes	no	no	no	sediment
	RB9, Chesapeake Bay			37.4252	-76.1096	NGS	no	yes	no	no	no	sediment
	Bay Vostok, Sea of Japan	KM365435	Efimova et al., 2016, Molecular Genetic Identification of a New Tisochrysis lutea (Bendif et Probert, 2013) Strain Isolated from the Russian Coastal Waters of the Sea of Japan	42.89	132.72		no	yes	no	no	no	water
	Black Sea	GQ245983–GQ246021	Coolen et al., (2004) DNA and lipid molecular stratigraphic records of haptophyte succession in the Black Sea during the Holocene	42.776	28.677	Sanger	yes	yes	no	no	yes	sediment
	Lake Van		Randlett et al., 2014, Alkenone distribution in Lake Van sediment over the last 270 ka: influence of temperature and haptophyte species composition	38	43	Sanger	yes	yes	no	no	no	sediment
	Gulf of Naples		Bittner et al 2013 Diversity patterns of uncultured Haptophytes unravelled by pyrosequencing in Naples Bay	40.8083	14.25	NGS	no	no	no	no	yes	water
	Upernavik (POR13_05)		Richter unpublished	72.945	-55.62	NGS	yes	no	no	no	no	sediment
	Upernavik (POR13_08)		Richter unpublished	72.8685	-54.5576	NGS	yes	no	no	no	no	sediment
	Wudalianchi pool 2	MN194618-MN194622	Yao et al., 2019 New insights into environmental controls on the occurrence and abundance of Group I alkenones and their paleoclimate applications: evidence from volcanic lakes of northeastern China	48.6833	126.183	Sanger	no	no	yes	no	no	sediment
	Wudalianchi pool 3	MN194618-MN194622	Yao et al., 2019 New insights into environmental controls on the occurrence and abundance of Group I alkenones and their paleoclimate applications: evidence from volcanic lakes of northeastern China	48.7333	126.217	Sanger	no	no	yes	no	no	sediment
	Lotus pond	MN194618-MN194622	Yao et al., 2019 New insights into environmental controls on the occurrence and abundance of Group I alkenones and their paleoclimate applications: evidence from volcanic lakes of northeastern China	48.7167	126.033	Sanger	yes	yes	yes	no	no	sediment
	Longquanlongwan	MN194618-MN194622	Yao et al., 2019 New insights into environmental controls on the occurrence and abundance of Group I alkenones and their paleoclimate applications: evidence from volcanic lakes of northeastern China	42.4167	126.6	Sanger	no	no	yes	no	no	sediment
	Donglongwan	MN194618-MN194622	Yao et al., 2019 New insights into environmental controls on the occurrence and abundance of Group I alkenones and their paleoclimate applications: evidence from volcanic lakes of northeastern China	42.4167	126.517	Sanger	no	no	yes	no	no	sediment
	Nanlongwan	MN194618-MN194622	Yao et al., 2019 New insights into environmental controls on the occurrence and abundance of Group I alkenones and their paleoclimate applications: evidence from volcanic lakes of northeastern China	42.4167	126.483	Sanger	no	no	yes	no	no	sediment
	Sanjiaolongwan	MN194618-MN194622	Yao et al., 2019 New insights into environmental controls on the occurrence and abundance of Group I alkenones and their paleoclimate applications: evidence from volcanic lakes of northeastern China	42.3667	126.433	Sanger	no	yes	yes	no	no	sediment
	Erlongwan	MN194618-MN194622	Yao et al., 2019 New insights into environmental controls on the occurrence and abundance of Group I alkenones and their paleoclimate applications: evidence from volcanic lakes of northeastern China	42.3	126.383	Sanger	no	no	yes	no	no	sediment
	Xianhe	MN194618-MN194622	Yao et al., 2019 New insights into environmental controls on the occurrence and abundance of Group I alkenones and their paleoclimate applications: evidence from volcanic lakes of northeastern China	47.35	120.45	Sanger	no	no	yes	no	no	sediment
	Luming	MN194618-MN194622	Yao et al., 2019 New insights into environmental controls on the occurrence and abundance of Group I alkenones and their paleoclimate applications: evidence from volcanic lakes of northeastern China	47.4	120.5	Sanger	no	no	yes	no	no	sediment
	Tuofengling	MN194618-MN194622	Yao et al., 2019 New insights into environmental controls on the occurrence and abundance of Group I alkenones and their paleoclimate applications: evidence from volcanic lakes of northeastern China	47.45	120.633	Sanger	no	no	yes	no	no	sediment
	Lake Takahoko	LC507220-LC50732 (LC507220 OTU2 most common 2i, LC507221 OTU3 most common 2w)	Kajita et al., 2020, Genomic and geochemical identification of the long-chain alkenone producers in the estuarine Lake Takahoko, Japan: Implications for temperature reconstructions	40.94	141.33	NGS	yes	yes	no	no	no	sediment
	Lake Shira	same as Isochrysis sp. clone OTU 16 Canadian Lake	Rogozin et al., 2020, Long-Chain Alkenones in Saline Meromictic Lakes of the North Minusinsk Depression (Southern Siberia): First Knowledge and Possible Correlation with Water-Level Dynamics	54.5	90.1833	NGS	yes	no	no	no	no	water
	Lake Uchum	same as Isochrysis sp. clone OTU 16 Canadian Lake	Rogozin et al., 2020, Long-Chain Alkenones in Saline Meromictic Lakes of the North Minusinsk Depression (Southern Siberia): First Knowledge and Possible Correlation with Water-Level Dynamics	55.083	89.7166	NGS	yes	no	no	no	no	water
	Lake Big Momela	JF907030	Hamisi et al., 2017, Plankton composition, biomass, phylogeny and toxin genes in Lake Big Momela, Tanzania	-3.2228	36.9093	Sanger	no	yes	no	no	no	water
	Rodrigo de Freitas Lagoon, Brazil	KT781064	Alves-de-Souza et al., 2017, Does environmental heterogeneity explain temporal β diversity of small eukaryotic phytoplankton? Example from a tropical eutrophic coastal lagoon	-22.97	-43.21	Sanger	no	yes	no	no	no	water
	Southern Ocean	PRJNA690163	Liu, C., Zhang, X. & Wang, X. DNA metabarcoding data reveals harmful algal-bloom species undescribed previously at the northern Antarctic Peninsula region. Polar Biol 45, 1495–1512 (2022). https://doi.org/10.1007/s00300-022-03084-18	-60.8549	-45.6434	NGS	yes	no	no	no	no	water

## Sheet: Southern Hemisphere NGS
	Southern Hemisphere NGS datasets and the Isochrysidales sequences detected
	Region	Study accession	Reference	Lat.	Lon.	Haptophyte	Group 2i	Group 2w	Group 1	Group 3	Sample type
	Southern Ocean	PRJNA254097	Luo, W., Li, H., Gao, S. et al. Molecular diversity of microbial eukaryotes in sea water from Fildes Peninsula, King George Island, Antarctica. Polar Biol 39, 605–616 (2016). https://doi.org/10.1007/s00300-015-1815-8	-62.2	-58.9	yes	no	no	no	no
	Southern Ocean	PRJNA645244	Trefault, N., De la Iglesia, R., Moreno-Pino, M. et al. Annual phytoplankton dynamics in coastal waters from Fildes Bay, Western Antarctic Peninsula. Sci Rep 11, 1368 (2021). https://doi.org/10.1038/s41598-020-80568-8	-62.2031	-58.9208	yes	no	no	no	no
	Southern Ocean	SRP001225	Lie, A. A., Liu, Z., Hu, S. K., Jones, A. C., Kim, D. Y., Countway, P. D., ... & Caron, D. A. (2014). Investigating microbial eukaryotic diversity from a global census: insights from a comparison of pyrotag and full-length sequences of 18S rRNA genes. Applied and Environmental Microbiology, 80(14), 4363-4373.	-76.0398	170.302	yes	no	no	no	no	water
	Southern Ocean	PRJNA942251		-64.78	-64.07	yes	no	no	no	no	water / sea ice
	Southern Ocean	PRJNA690163	Liu, C., Zhang, X. & Wang, X. DNA metabarcoding data reveals harmful algal-bloom species undescribed previously at the northern Antarctic Peninsula region. Polar Biol 45, 1495–1512 (2022). https://doi.org/10.1007/s00300-022-03084-9	-60.8215	-53.8007	yes	no	no	no	no	water
	Southern Ocean	PRJNA690163	Liu, C., Zhang, X. & Wang, X. DNA metabarcoding data reveals harmful algal-bloom species undescribed previously at the northern Antarctic Peninsula region. Polar Biol 45, 1495–1512 (2022). https://doi.org/10.1007/s00300-022-03084-10	-60.4396	-51.4639	yes	no	no	no	no	water
	Southern Ocean	PRJNA690163	Liu, C., Zhang, X. & Wang, X. DNA metabarcoding data reveals harmful algal-bloom species undescribed previously at the northern Antarctic Peninsula region. Polar Biol 45, 1495–1512 (2022). https://doi.org/10.1007/s00300-022-03084-11	-60.1683	-48.1014	yes	no	no	no	no	water
	Southern Ocean	PRJNA690163	Liu, C., Zhang, X. & Wang, X. DNA metabarcoding data reveals harmful algal-bloom species undescribed previously at the northern Antarctic Peninsula region. Polar Biol 45, 1495–1512 (2022). https://doi.org/10.1007/s00300-022-03084-12	-60.7136	-45.538	yes	no	no	no	no	water
	Southern Ocean	PRJNA690163	Liu, C., Zhang, X. & Wang, X. DNA metabarcoding data reveals harmful algal-bloom species undescribed previously at the northern Antarctic Peninsula region. Polar Biol 45, 1495–1512 (2022). https://doi.org/10.1007/s00300-022-03084-13	-60.6991	-45.573	yes	no	no	no	no	water
	Southern Ocean	PRJNA690163	Liu, C., Zhang, X. & Wang, X. DNA metabarcoding data reveals harmful algal-bloom species undescribed previously at the northern Antarctic Peninsula region. Polar Biol 45, 1495–1512 (2022). https://doi.org/10.1007/s00300-022-03084-14	-60.8399	-45.3351	yes	no	no	no	no	water
	Southern Ocean	PRJNA690163	Liu, C., Zhang, X. & Wang, X. DNA metabarcoding data reveals harmful algal-bloom species undescribed previously at the northern Antarctic Peninsula region. Polar Biol 45, 1495–1512 (2022). https://doi.org/10.1007/s00300-022-03084-15	-60.0153	-37.1334	yes	no	no	no	no	water
	Southern Ocean	PRJNA690163	Liu, C., Zhang, X. & Wang, X. DNA metabarcoding data reveals harmful algal-bloom species undescribed previously at the northern Antarctic Peninsula region. Polar Biol 45, 1495–1512 (2022). https://doi.org/10.1007/s00300-022-03084-16	-61.8249	-40.9341	yes	no	no	no	no	water
	Southern Ocean	PRJNA690163	Liu, C., Zhang, X. & Wang, X. DNA metabarcoding data reveals harmful algal-bloom species undescribed previously at the northern Antarctic Peninsula region. Polar Biol 45, 1495–1512 (2022). https://doi.org/10.1007/s00300-022-03084-17	-61.062	-45.0722	yes	no	no	no	no	water
	Southern Ocean	PRJNA690163	Liu, C., Zhang, X. & Wang, X. DNA metabarcoding data reveals harmful algal-bloom species undescribed previously at the northern Antarctic Peninsula region. Polar Biol 45, 1495–1512 (2022). https://doi.org/10.1007/s00300-022-03084-18	-60.8549	-45.6434	yes	yes	no	no	no	water
	Southern Ocean	PRJNA690163	Liu, C., Zhang, X. & Wang, X. DNA metabarcoding data reveals harmful algal-bloom species undescribed previously at the northern Antarctic Peninsula region. Polar Biol 45, 1495–1512 (2022). https://doi.org/10.1007/s00300-022-03084-19	-61.1429	-47.6183	yes	no	no	no	no	water
	Southern Ocean	PRJNA690163	Liu, C., Zhang, X. & Wang, X. DNA metabarcoding data reveals harmful algal-bloom species undescribed previously at the northern Antarctic Peninsula region. Polar Biol 45, 1495–1512 (2022). https://doi.org/10.1007/s00300-022-03084-20	-62.1915	-58.3613	yes	no	no	no	no	water
	Southern Ocean	SRP009003	Luria CM, Ducklow HW, Amaral-Zettler LA (2014) Marine bacterial, archaeal and eukaryotic diversity and community structure on the continental shelf of the western Antarctic Peninsula. Aquat Microb Ecol 73:107-121. https://doi.org/10.3354/ame01703	-66.45	-73.03	yes	no	no	no	no	water
	Southern Ocean	SRP009003	Luria CM, Ducklow HW, Amaral-Zettler LA (2014) Marine bacterial, archaeal and eukaryotic diversity and community structure on the continental shelf of the western Antarctic Peninsula. Aquat Microb Ecol 73:107-121. https://doi.org/10.3354/ame01704	-63.97	-64.406	yes	no	no	no	no	water
	Southern Ocean	SRP009003	Luria CM, Ducklow HW, Amaral-Zettler LA (2014) Marine bacterial, archaeal and eukaryotic diversity and community structure on the continental shelf of the western Antarctic Peninsula. Aquat Microb Ecol 73:107-121. https://doi.org/10.3354/ame01705	-64.937	-66.86	yes	no	no	no	no	water
	Southern Ocean	SRP009003	Luria CM, Ducklow HW, Amaral-Zettler LA (2014) Marine bacterial, archaeal and eukaryotic diversity and community structure on the continental shelf of the western Antarctic Peninsula. Aquat Microb Ecol 73:107-121. https://doi.org/10.3354/ame01706	-67.907	-69.62	yes	no	no	no	no	water
	Southern Ocean	PRJNA901488		-69.3939	-75.8519	yes	no	no	no	no	water
	Southern Ocean	PRJNA901488		-68.855	-76.9983	yes	no	no	no	no	water
	Southern Ocean	PRJNA901488		-68.8348	-77.3443	yes	no	no	no	no	water
	Southern Ocean	PRJNA901488		-68.8239	-77.0499	yes	no	no	no	no	water
	Southern Ocean	PRJNA901488		-68.7233	-77.2817	yes	no	no	no	no	water
	Southern Ocean	PRJNA901488		-68.6952	-74.1911	yes	no	no	no	no	water
	Southern Ocean	PRJNA901488		-68.69	-77.3287	yes	no	no	no	no	water
	Southern Ocean	PRJNA901488		-68.605	-75.944	yes	no	no	no	no	water
	Southern Ocean	PRJNA901488		-68.3927	-77.9207	yes	no	no	no	no	water
	Southern Ocean	PRJNA901488		-68.3919	-77.9217	yes	no	no	no	no	water
	Southern Ocean	PRJNA901488		-68.3802	-71.7153	yes	no	no	no	no	water
	Southern Ocean	PRJNA901488		-68.3218	-77.7075	yes	no	no	no	no	water
	Southern Ocean	PRJNA901488		-68.2771	-75.12	yes	no	no	no	no	water
	Southern Ocean	PRJNA901488		-68.2577	-75.1589	yes	no	no	no	no	water
	Southern Ocean	PRJNA901488		-68.2235	-72.0818	yes	no	no	no	no	water
	Southern Ocean	PRJNA901488		-68.1551	-74.9964	yes	no	no	no	no	water
	Southern Ocean	PRJNA901488		-68.1366	-75.4181	yes	no	no	no	no	water
	Southern Ocean	PRJNA901488		-68.11	-72.3491	yes	no	no	no	no	water
	Southern Ocean	PRJNA901488		-68.0304	-69.2847	yes	no	no	no	no	water
	Southern Ocean	PRJNA901488		-68.0035	-75.6942	yes	no	no	no	no	water
	Southern Ocean	PRJNA901488		-67.9962	-75.7146	yes	no	no	no	no	water
	Southern Ocean	PRJNA901488		-67.9143	-69.5792	yes	no	no	no	no	water
	Southern Ocean	PRJNA901488		-67.8597	-70.2515	yes	no	no	no	no	water
	Southern Ocean	PRJNA901488		-67.8562	-76.0096	yes	no	no	no	no	water
	Southern Ocean	PRJNA901488		-67.7904	-68.838	yes	no	no	no	no	water
	Southern Ocean	PRJNA901488		-67.781	-68.8569	yes	no	no	no	no	water
	Southern Ocean	PRJNA901488		-67.7804	-68.8552	yes	no	no	no	no	water
	Southern Ocean	PRJNA901488		-67.7727	-69.9453	yes	no	no	no	no	water
	Southern Ocean	PRJNA901488		-67.772	-69.9431	yes	no	no	no	no	water
	Southern Ocean	PRJNA901488		-67.7327	-70.05	yes	no	no	no	no	water
	Southern Ocean	PRJNA901488		-67.7267	-75.735	yes	no	no	no	no	water
	Southern Ocean	PRJNA901488		-67.7143	-76.297	yes	no	no	no	no	water
	Southern Ocean	PRJNA901488		-67.7065	-73.2822	yes	no	no	no	no	water
	Southern Ocean	PRJNA901488		-67.7059	-73.2796	yes	no	no	no	no	water
	Southern Ocean	PRJNA901488		-67.6418	-70.2688	yes	no	no	no	no	water
	Southern Ocean	PRJNA901488		-67.6317	-69.0833	yes	no	no	no	no	water
	Southern Ocean	PRJNA901488		-67.6269	-69.9845	yes	no	no	no	no	water
	Southern Ocean	PRJNA901488		-67.5736	-76.5841	yes	no	no	no	no	water
	Southern Ocean	PRJNA901488		-67.5665	-69.9563	yes	no	no	no	no	water
	Southern Ocean	PRJNA901488		-67.5248	-70.561	yes	no	no	no	no	water
	Southern Ocean	PRJNA901488		-67.5127	-70.594	yes	no	no	no	no	water
	Southern Ocean	PRJNA901488		-67.5114	-70.5904	yes	no	no	no	no	water
	Southern Ocean	PRJNA901488		-67.5111	-70.5896	yes	no	no	no	no	water
	Southern Ocean	PRJNA901488		-67.3797	-70.9069	yes	no	no	no	no	water
	Southern Ocean	PRJNA901488		-67.2477	-71.2207	yes	no	no	no	no	water
	Southern Ocean	PRJNA901488		-67.1158	-71.5281	yes	no	no	no	no	water
	Southern Ocean	PRJNA901488		-67.1153	-71.5321	no	no	no	no	no	water
	Southern Ocean	PRJNA901488		-67.0181	-74.7685	yes	no	no	no	no	water
	Southern Ocean	PRJNA901488		-66.9821	-71.838	yes	no	no	no	no	water
	Southern Ocean	PRJNA901488		-66.96	-71.052	yes	no	no	no	no	water
	Southern Ocean	PRJNA901488		-66.8911	-68.9203	yes	no	no	no	no	water
	Southern Ocean	PRJNA901488		-66.8484	-72.1416	yes	no	no	no	no	water
	Southern Ocean	PRJNA901488		-66.845	-72.143	yes	no	no	no	no	water
	Southern Ocean	PRJNA901488		-66.7631	-69.2397	yes	no	no	no	no	water
	Southern Ocean	PRJNA901488		-66.7142	-72.442	yes	no	no	no	no	water
	Southern Ocean	PRJNA901488		-66.6344	-69.5548	yes	no	no	no	no	water
	Southern Ocean	PRJNA901488		-66.5795	-72.739	yes	no	no	no	no	water
	Southern Ocean	PRJNA901488		-66.5793	-72.7387	yes	no	no	no	no	water
	Southern Ocean	PRJNA901488		-66.5618	-67.5081	yes	no	no	no	no	water
	Southern Ocean	PRJNA901488		-66.5051	-69.868	yes	no	no	no	no	water
	Southern Ocean	PRJNA901488		-66.4429	-73.027	yes	no	no	no	no	water
	Southern Ocean	PRJNA901488		-66.4429	-73.027	yes	no	no	no	no	water
	Southern Ocean	PRJNA901488		-66.3753	-70.1753	yes	no	no	no	no	water
	Southern Ocean	PRJNA901488		-66.2556	-67.3386	yes	no	no	no	no	water
	Southern Ocean	PRJNA901488		-66.2544	-67.3391	yes	no	no	no	no	water
	Southern Ocean	PRJNA901488		-66.254	-67.3366	yes	no	no	no	no	water
	Southern Ocean	PRJNA901488		-66.2448	-70.4807	yes	no	no	no	no	water
	Southern Ocean	PRJNA901488		-66.1392	-67.6627	yes	no	no	no	no	water
	Southern Ocean	PRJNA901488		-66.1291	-67.6552	yes	no	no	no	no	water
	Southern Ocean	PRJNA901488		-66.1143	-70.7832	yes	no	no	no	no	water
	Southern Ocean	PRJNA901488		-66.1138	-70.783	yes	no	no	no	no	water
	Southern Ocean	PRJNA901488		-66.1134	-70.7812	yes	no	no	no	no	water
	Southern Ocean	PRJNA901488		-66.0208	-65.5635	yes	no	no	no	no	water
	Southern Ocean	PRJNA901488		-66.0199	-65.3705	yes	no	no	no	no	water
	Southern Ocean	PRJNA901488		-66.0197	-65.3698	yes	no	no	no	no	water
	Southern Ocean	PRJNA901488		-66.0131	-65.4112	yes	no	no	no	no	water
	Southern Ocean	PRJNA901488		-66.0036	-67.9707	yes	no	no	no	no	water
	Southern Ocean	PRJNA901488		-65.9933	-64.28	yes	no	no	no	no	water
	Southern Ocean	PRJNA901488		-65.9667	-66.3437	yes	no	no	no	no	water
	Southern Ocean	PRJNA901488		-65.9495	-66.1752	yes	no	no	no	no	water
	Southern Ocean	PRJNA901488		-65.9423	-68.1273	yes	no	no	no	no	water
	Southern Ocean	PRJNA901488		-65.9047	-66.1307	yes	no	no	no	no	water
	Southern Ocean	PRJNA901488		-65.9046	-68.1236	yes	no	no	no	no	water
	Southern Ocean	PRJNA901488		-65.9045	-66.1331	yes	no	no	no	no	water
	Southern Ocean	PRJNA901488		-65.8776	-68.2823	yes	no	no	no	no	water
	Southern Ocean	PRJNA901488		-65.8773	-68.2833	yes	no	no	no	no	water
	Southern Ocean	PRJNA901488		-65.8495	-71.3774	yes	no	no	no	no	water
	Southern Ocean	PRJNA901488		-65.7508	-68.5923	yes	no	no	no	no	water
	Southern Ocean	PRJNA901488		-65.6235	-68.8986	yes	no	no	no	no	water
	Southern Ocean	PRJNA901488		-65.4956	-69.2019	yes	no	no	no	no	water
	Southern Ocean	PRJNA901488		-65.4798	-66.1498	yes	no	no	no	no	water
	Southern Ocean	PRJNA901488		-65.4794	-66.1492	yes	no	no	no	no	water
	Southern Ocean	PRJNA901488		-65.3672	-69.5022	yes	no	no	no	no	water
	Southern Ocean	PRJNA901488		-65.3568	-66.4639	yes	no	no	no	no	water
	Southern Ocean	PRJNA901488		-65.238	-69.7995	yes	no	no	no	no	water
	Southern Ocean	PRJNA901488		-65.2336	-66.7792	yes	no	no	no	no	water
	Southern Ocean	PRJNA901488		-65.2317	-66.7742	yes	no	no	no	no	water
	Southern Ocean	PRJNA901488		-65.2288	-66.7701	no	no	no	no	no	water
	Southern Ocean	PRJNA901488		-65.2148	-66.943	yes	no	no	no	no	water
	Southern Ocean	PRJNA901488		-65.1102	-67.0851	yes	no	no	no	no	water
	Southern Ocean	PRJNA901488		-64.9859	-67.3914	yes	no	no	no	no	water
	Southern Ocean	PRJNA901488		-64.9795	-64.3963	yes	no	no	no	no	water
	Southern Ocean	PRJNA901488		-64.9783	-64.1267	yes	no	no	no	no	water
	Southern Ocean	PRJNA901488		-64.9756	-64.28	yes	no	no	no	no	water
	Southern Ocean	PRJNA901488		-64.9401	-64.3237	yes	no	no	no	no	water
	Southern Ocean	PRJNA901488		-64.9351	-64.3974	yes	no	no	no	no	water
	Southern Ocean	PRJNA901488		-64.934	-64.4002	yes	no	no	no	no	water
	Southern Ocean	PRJNA901488		-64.9335	-64.3969	yes	no	no	no	no	water
	Southern Ocean	PRJNA901488		-64.9333	-64.4	yes	no	no	no	no	water
	Southern Ocean	PRJNA901488		-64.9332	-64.2361	yes	no	no	no	no	water
	Southern Ocean	PRJNA901488		-64.9321	-64.2717	yes	no	no	no	no	water
	Southern Ocean	PRJNA901488		-64.9078	-64.1945	yes	no	no	no	no	water
	Southern Ocean	PRJNA901488		-64.8877	-64.6737	yes	no	no	no	no	water
	Southern Ocean	PRJNA901488		-64.8869	-64.5562	yes	no	no	no	no	water
	Southern Ocean	PRJNA901488		-64.8867	-64.1903	yes	no	no	no	no	water
	Southern Ocean	PRJNA901488		-64.8825	-64.0333	yes	no	no	no	no	water
	Southern Ocean	PRJNA901488		-64.8611	-67.6949	yes	no	no	no	no	water
	Southern Ocean	PRJNA901488		-64.8569	-64.1561	yes	no	no	no	no	water
	Southern Ocean	PRJNA901488		-64.8569	-64.1561	yes	no	no	no	no	water
	Southern Ocean	PRJNA901488		-64.8568	-64.357	yes	no	no	no	no	water
	Southern Ocean	PRJNA901488		-64.8463	-64.1151	yes	no	no	no	no	water
	Southern Ocean	PRJNA901488		-64.8375	-64.1111	yes	no	no	no	no	water
	Southern Ocean	PRJNA901488		-64.8275	-64.177	yes	no	no	no	no	water
	Southern Ocean	PRJNA901488		-64.8252	-64.177	yes	no	no	no	no	water
	Southern Ocean	PRJNA901488		-64.824	-64.1757	yes	no	no	no	no	water
	Southern Ocean	PRJNA901488		-64.8217	-64.095	yes	no	no	no	no	water
	Southern Ocean	PRJNA901488		-64.8146	-64.7166	yes	no	no	no	no	water
	Southern Ocean	PRJNA901488		-64.8	-64.3272	yes	no	no	no	no	water
	Southern Ocean	PRJNA901488		-64.7891	-64.0808	yes	no	no	no	no	water
	Southern Ocean	PRJNA901488		-64.7742	-64.0544	yes	no	no	no	no	water
	Southern Ocean	PRJNA901488		-64.7667	-64.05	yes	no	no	no	no	water
	Southern Ocean	PRJNA901488		-64.7356	-67.9955	yes	no	no	no	no	water
	Southern Ocean	PRJNA901488		-64.6162	-65.9955	yes	no	no	no	no	water
	Southern Ocean	PRJNA901488		-64.6094	-68.2912	yes	no	no	no	no	water
	Southern Ocean	PRJNA901488		-64.6093	-68.2934	yes	no	no	no	no	water
	Southern Ocean	PRJNA901488		-64.5748	-65.3407	yes	no	no	no	no	water
	Southern Ocean	PRJNA901488		-64.5283	-66.0766	yes	no	no	no	no	water
	Southern Ocean	PRJNA901488		-64.5165	-66.0737	yes	no	no	no	no	water
	Southern Ocean	PRJNA901488		-64.5148	-66.0663	yes	no	no	no	no	water
	Southern Ocean	PRJNA901488		-64.5137	-66.0707	yes	no	no	no	no	water
	Southern Ocean	PRJNA901488		-64.4873	-68.0228	yes	no	no	no	no	water
	Southern Ocean	PRJNA901488		-64.4583	-65.7783	yes	no	no	no	no	water
	Southern Ocean	PRJNA901488		-64.4546	-65.6497	yes	no	no	no	no	water
	Southern Ocean	PRJNA901488		-64.3333	-65.9553	yes	no	no	no	no	water
	Southern Ocean	PRJNA901488		-64.2114	-66.2581	yes	no	no	no	no	water
	Southern Ocean	PRJNA901488		-64.0889	-66.5584	yes	no	no	no	no	water
	Southern Ocean	PRJNA901488		-64.0274	-66.7552	yes	no	no	no	no	water
	Southern Ocean	PRJNA901488		-63.9844	-66.8113	yes	no	no	no	no	water
	Southern Ocean	PRJNA901488		-63.9656	-66.9245	yes	no	no	no	no	water
	Southern Ocean	PRJNA901488		-63.9655	-66.8575	yes	no	no	no	no	water
	Southern Ocean	PRJNA385736	Raes, E. J., Bodrossy, L., Van De Kamp, J., Bissett, A., Ostrowski, M., Brown, M. V., ... & Waite, A. M. (2018). Oceanographic boundaries constrain microbial diversity gradients in the South Pacific Ocean. Proceedings of the National Academy of Sciences, 115(35), E8266-E8275	-66.3332	-170	yes	no	no	no	no	water
	Southern Ocean	PRJNA385736	Raes, E. J., Bodrossy, L., Van De Kamp, J., Bissett, A., Ostrowski, M., Brown, M. V., ... & Waite, A. M. (2018). Oceanographic boundaries constrain microbial diversity gradients in the South Pacific Ocean. Proceedings of the National Academy of Sciences, 115(35), E8266-E8276	-66.3332	-170	yes	no	no	no	no	water
	Southern Ocean	PRJNA385736	Raes, E. J., Bodrossy, L., Van De Kamp, J., Bissett, A., Ostrowski, M., Brown, M. V., ... & Waite, A. M. (2018). Oceanographic boundaries constrain microbial diversity gradients in the South Pacific Ocean. Proceedings of the National Academy of Sciences, 115(35), E8266-E8277	-66.3332	-170	yes	no	no	no	no	water
	Southern Ocean	PRJNA385736	Raes, E. J., Bodrossy, L., Van De Kamp, J., Bissett, A., Ostrowski, M., Brown, M. V., ... & Waite, A. M. (2018). Oceanographic boundaries constrain microbial diversity gradients in the South Pacific Ocean. Proceedings of the National Academy of Sciences, 115(35), E8266-E8278	-65.6622	-170.033	yes	no	no	no	no	water
	Southern Ocean	PRJNA385736	Raes, E. J., Bodrossy, L., Van De Kamp, J., Bissett, A., Ostrowski, M., Brown, M. V., ... & Waite, A. M. (2018). Oceanographic boundaries constrain microbial diversity gradients in the South Pacific Ocean. Proceedings of the National Academy of Sciences, 115(35), E8266-E8279	-65.6622	-170.033	yes	no	no	no	no	water
	Southern Ocean	PRJNA385736	Raes, E. J., Bodrossy, L., Van De Kamp, J., Bissett, A., Ostrowski, M., Brown, M. V., ... & Waite, A. M. (2018). Oceanographic boundaries constrain microbial diversity gradients in the South Pacific Ocean. Proceedings of the National Academy of Sciences, 115(35), E8266-E8280	-65.6622	-170.033	yes	no	no	no	no	water
	Southern Ocean	PRJNA385736	Raes, E. J., Bodrossy, L., Van De Kamp, J., Bissett, A., Ostrowski, M., Brown, M. V., ... & Waite, A. M. (2018). Oceanographic boundaries constrain microbial diversity gradients in the South Pacific Ocean. Proceedings of the National Academy of Sciences, 115(35), E8266-E8281	-64.9973	-169.993	yes	no	no	no	no	water
	Southern Ocean	PRJNA385736	Raes, E. J., Bodrossy, L., Van De Kamp, J., Bissett, A., Ostrowski, M., Brown, M. V., ... & Waite, A. M. (2018). Oceanographic boundaries constrain microbial diversity gradients in the South Pacific Ocean. Proceedings of the National Academy of Sciences, 115(35), E8266-E8282	-64.9973	-169.993	yes	no	no	no	no	water
	Southern Ocean	PRJNA385736	Raes, E. J., Bodrossy, L., Van De Kamp, J., Bissett, A., Ostrowski, M., Brown, M. V., ... & Waite, A. M. (2018). Oceanographic boundaries constrain microbial diversity gradients in the South Pacific Ocean. Proceedings of the National Academy of Sciences, 115(35), E8266-E8283	-64.9973	-169.993	yes	no	no	no	no	water
	Southern Ocean	PRJNA385736	Raes, E. J., Bodrossy, L., Van De Kamp, J., Bissett, A., Ostrowski, M., Brown, M. V., ... & Waite, A. M. (2018). Oceanographic boundaries constrain microbial diversity gradients in the South Pacific Ocean. Proceedings of the National Academy of Sciences, 115(35), E8266-E8284	-64.5047	-169.993	yes	no	no	no	yes	water
	Southern Ocean	PRJNA385736	Raes, E. J., Bodrossy, L., Van De Kamp, J., Bissett, A., Ostrowski, M., Brown, M. V., ... & Waite, A. M. (2018). Oceanographic boundaries constrain microbial diversity gradients in the South Pacific Ocean. Proceedings of the National Academy of Sciences, 115(35), E8266-E8285	-64.5047	-169.993	yes	no	no	no	yes	water
	Southern Ocean	PRJNA385736	Raes, E. J., Bodrossy, L., Van De Kamp, J., Bissett, A., Ostrowski, M., Brown, M. V., ... & Waite, A. M. (2018). Oceanographic boundaries constrain microbial diversity gradients in the South Pacific Ocean. Proceedings of the National Academy of Sciences, 115(35), E8266-E8286	-64.5047	-169.993	yes	no	no	no	yes	water
	Southern Ocean	PRJNA385736	Raes, E. J., Bodrossy, L., Van De Kamp, J., Bissett, A., Ostrowski, M., Brown, M. V., ... & Waite, A. M. (2018). Oceanographic boundaries constrain microbial diversity gradients in the South Pacific Ocean. Proceedings of the National Academy of Sciences, 115(35), E8266-E8287	-63.9931	-170.059	yes	no	no	no	no	water
	Southern Ocean	PRJNA385736	Raes, E. J., Bodrossy, L., Van De Kamp, J., Bissett, A., Ostrowski, M., Brown, M. V., ... & Waite, A. M. (2018). Oceanographic boundaries constrain microbial diversity gradients in the South Pacific Ocean. Proceedings of the National Academy of Sciences, 115(35), E8266-E8288	-63.9931	-170.059	yes	no	no	no	no	water
	Southern Ocean	PRJNA385736	Raes, E. J., Bodrossy, L., Van De Kamp, J., Bissett, A., Ostrowski, M., Brown, M. V., ... & Waite, A. M. (2018). Oceanographic boundaries constrain microbial diversity gradients in the South Pacific Ocean. Proceedings of the National Academy of Sciences, 115(35), E8266-E8289	-63.9931	-170.059	yes	no	no	no	no	water
	Southern Ocean	PRJNA385736	Raes, E. J., Bodrossy, L., Van De Kamp, J., Bissett, A., Ostrowski, M., Brown, M. V., ... & Waite, A. M. (2018). Oceanographic boundaries constrain microbial diversity gradients in the South Pacific Ocean. Proceedings of the National Academy of Sciences, 115(35), E8266-E8290	-63.0042	-170.037	yes	no	no	no	yes	water
	Southern Ocean	PRJNA385736	Raes, E. J., Bodrossy, L., Van De Kamp, J., Bissett, A., Ostrowski, M., Brown, M. V., ... & Waite, A. M. (2018). Oceanographic boundaries constrain microbial diversity gradients in the South Pacific Ocean. Proceedings of the National Academy of Sciences, 115(35), E8266-E8291	-63.0042	-170.037	yes	no	no	no	yes	water
	Southern Ocean	PRJNA385736	Raes, E. J., Bodrossy, L., Van De Kamp, J., Bissett, A., Ostrowski, M., Brown, M. V., ... & Waite, A. M. (2018). Oceanographic boundaries constrain microbial diversity gradients in the South Pacific Ocean. Proceedings of the National Academy of Sciences, 115(35), E8266-E8292	-63.0042	-170.037	yes	no	no	no	yes	water
	Southern Ocean	PRJNA385736	Raes, E. J., Bodrossy, L., Van De Kamp, J., Bissett, A., Ostrowski, M., Brown, M. V., ... & Waite, A. M. (2018). Oceanographic boundaries constrain microbial diversity gradients in the South Pacific Ocean. Proceedings of the National Academy of Sciences, 115(35), E8266-E8293	-62.4988	-169.998	yes	no	no	no	yes	water
	Southern Ocean	PRJNA385736	Raes, E. J., Bodrossy, L., Van De Kamp, J., Bissett, A., Ostrowski, M., Brown, M. V., ... & Waite, A. M. (2018). Oceanographic boundaries constrain microbial diversity gradients in the South Pacific Ocean. Proceedings of the National Academy of Sciences, 115(35), E8266-E8294	-62.4988	-169.998	yes	no	no	no	yes	water
	Southern Ocean	PRJNA385736	Raes, E. J., Bodrossy, L., Van De Kamp, J., Bissett, A., Ostrowski, M., Brown, M. V., ... & Waite, A. M. (2018). Oceanographic boundaries constrain microbial diversity gradients in the South Pacific Ocean. Proceedings of the National Academy of Sciences, 115(35), E8266-E8295	-62.4988	-169.998	yes	no	no	no	yes	water
	Southern Ocean	PRJNA385736	Raes, E. J., Bodrossy, L., Van De Kamp, J., Bissett, A., Ostrowski, M., Brown, M. V., ... & Waite, A. M. (2018). Oceanographic boundaries constrain microbial diversity gradients in the South Pacific Ocean. Proceedings of the National Academy of Sciences, 115(35), E8266-E8296	-62.0027	-169.995	yes	no	no	no	yes	water
	Southern Ocean	PRJNA385736	Raes, E. J., Bodrossy, L., Van De Kamp, J., Bissett, A., Ostrowski, M., Brown, M. V., ... & Waite, A. M. (2018). Oceanographic boundaries constrain microbial diversity gradients in the South Pacific Ocean. Proceedings of the National Academy of Sciences, 115(35), E8266-E8297	-62.0027	-169.995	yes	no	no	no	yes	water
	Southern Ocean	PRJNA385736	Raes, E. J., Bodrossy, L., Van De Kamp, J., Bissett, A., Ostrowski, M., Brown, M. V., ... & Waite, A. M. (2018). Oceanographic boundaries constrain microbial diversity gradients in the South Pacific Ocean. Proceedings of the National Academy of Sciences, 115(35), E8266-E8298	-62.0027	-169.995	yes	no	no	no	yes	water
	Southern Ocean	PRJNA385736	Raes, E. J., Bodrossy, L., Van De Kamp, J., Bissett, A., Ostrowski, M., Brown, M. V., ... & Waite, A. M. (2018). Oceanographic boundaries constrain microbial diversity gradients in the South Pacific Ocean. Proceedings of the National Academy of Sciences, 115(35), E8266-E8299	-61.4919	-169.993	yes	no	no	no	yes	water
	Southern Ocean	PRJNA385736	Raes, E. J., Bodrossy, L., Van De Kamp, J., Bissett, A., Ostrowski, M., Brown, M. V., ... & Waite, A. M. (2018). Oceanographic boundaries constrain microbial diversity gradients in the South Pacific Ocean. Proceedings of the National Academy of Sciences, 115(35), E8266-E8300	-61.4919	-169.993	yes	no	no	no	yes	water
	Southern Ocean	PRJNA385736	Raes, E. J., Bodrossy, L., Van De Kamp, J., Bissett, A., Ostrowski, M., Brown, M. V., ... & Waite, A. M. (2018). Oceanographic boundaries constrain microbial diversity gradients in the South Pacific Ocean. Proceedings of the National Academy of Sciences, 115(35), E8266-E8301	-61.4919	-169.993	yes	no	no	no	yes	water
	Southern Ocean	PRJNA385736	Raes, E. J., Bodrossy, L., Van De Kamp, J., Bissett, A., Ostrowski, M., Brown, M. V., ... & Waite, A. M. (2018). Oceanographic boundaries constrain microbial diversity gradients in the South Pacific Ocean. Proceedings of the National Academy of Sciences, 115(35), E8266-E8302	-61.0064	-170.002	yes	no	no	no	yes	water
	Southern Ocean	PRJNA385736	Raes, E. J., Bodrossy, L., Van De Kamp, J., Bissett, A., Ostrowski, M., Brown, M. V., ... & Waite, A. M. (2018). Oceanographic boundaries constrain microbial diversity gradients in the South Pacific Ocean. Proceedings of the National Academy of Sciences, 115(35), E8266-E8303	-61.0064	-170.002	yes	no	no	no	yes	water
	Southern Ocean	PRJNA385736	Raes, E. J., Bodrossy, L., Van De Kamp, J., Bissett, A., Ostrowski, M., Brown, M. V., ... & Waite, A. M. (2018). Oceanographic boundaries constrain microbial diversity gradients in the South Pacific Ocean. Proceedings of the National Academy of Sciences, 115(35), E8266-E8304	-61.0064	-170.002	yes	no	no	no	yes	water
	Southern Ocean	PRJNA385736	Raes, E. J., Bodrossy, L., Van De Kamp, J., Bissett, A., Ostrowski, M., Brown, M. V., ... & Waite, A. M. (2018). Oceanographic boundaries constrain microbial diversity gradients in the South Pacific Ocean. Proceedings of the National Academy of Sciences, 115(35), E8266-E8305	-60.0007	-170.022	yes	no	no	no	yes	water
	Southern Ocean	PRJNA385736	Raes, E. J., Bodrossy, L., Van De Kamp, J., Bissett, A., Ostrowski, M., Brown, M. V., ... & Waite, A. M. (2018). Oceanographic boundaries constrain microbial diversity gradients in the South Pacific Ocean. Proceedings of the National Academy of Sciences, 115(35), E8266-E8306	-60.0007	-170.022	yes	no	no	no	yes	water
	Southern Ocean	PRJNA385736	Raes, E. J., Bodrossy, L., Van De Kamp, J., Bissett, A., Ostrowski, M., Brown, M. V., ... & Waite, A. M. (2018). Oceanographic boundaries constrain microbial diversity gradients in the South Pacific Ocean. Proceedings of the National Academy of Sciences, 115(35), E8266-E8307	-60.0007	-170.022	yes	no	no	no	yes	water
	South Pacific Ocean	PRJNA385736	Raes, E. J., Bodrossy, L., Van De Kamp, J., Bissett, A., Ostrowski, M., Brown, M. V., ... & Waite, A. M. (2018). Oceanographic boundaries constrain microbial diversity gradients in the South Pacific Ocean. Proceedings of the National Academy of Sciences, 115(35), E8266-E8308	-58.9971	-170.001	yes	no	no	no	yes	water
	South Pacific Ocean	PRJNA385736	Raes, E. J., Bodrossy, L., Van De Kamp, J., Bissett, A., Ostrowski, M., Brown, M. V., ... & Waite, A. M. (2018). Oceanographic boundaries constrain microbial diversity gradients in the South Pacific Ocean. Proceedings of the National Academy of Sciences, 115(35), E8266-E8309	-58.9971	-170.001	yes	no	no	no	yes	water
	South Pacific Ocean	PRJNA385736	Raes, E. J., Bodrossy, L., Van De Kamp, J., Bissett, A., Ostrowski, M., Brown, M. V., ... & Waite, A. M. (2018). Oceanographic boundaries constrain microbial diversity gradients in the South Pacific Ocean. Proceedings of the National Academy of Sciences, 115(35), E8266-E8310	-58.9971	-170.001	yes	no	no	no	yes	water
	South Pacific Ocean	PRJNA385736	Raes, E. J., Bodrossy, L., Van De Kamp, J., Bissett, A., Ostrowski, M., Brown, M. V., ... & Waite, A. M. (2018). Oceanographic boundaries constrain microbial diversity gradients in the South Pacific Ocean. Proceedings of the National Academy of Sciences, 115(35), E8266-E8311	-57.9989	-170.006	yes	no	no	no	yes	water
	South Pacific Ocean	PRJNA385736	Raes, E. J., Bodrossy, L., Van De Kamp, J., Bissett, A., Ostrowski, M., Brown, M. V., ... & Waite, A. M. (2018). Oceanographic boundaries constrain microbial diversity gradients in the South Pacific Ocean. Proceedings of the National Academy of Sciences, 115(35), E8266-E8312	-57.9989	-170.006	yes	no	no	no	yes	water
	South Pacific Ocean	PRJNA385736	Raes, E. J., Bodrossy, L., Van De Kamp, J., Bissett, A., Ostrowski, M., Brown, M. V., ... & Waite, A. M. (2018). Oceanographic boundaries constrain microbial diversity gradients in the South Pacific Ocean. Proceedings of the National Academy of Sciences, 115(35), E8266-E8313	-57.9989	-170.006	yes	no	no	no	yes	water
	South Pacific Ocean	PRJNA385736	Raes, E. J., Bodrossy, L., Van De Kamp, J., Bissett, A., Ostrowski, M., Brown, M. V., ... & Waite, A. M. (2018). Oceanographic boundaries constrain microbial diversity gradients in the South Pacific Ocean. Proceedings of the National Academy of Sciences, 115(35), E8266-E8314	-57.5061	-170.006	yes	no	no	no	yes	water
	South Pacific Ocean	PRJNA385736	Raes, E. J., Bodrossy, L., Van De Kamp, J., Bissett, A., Ostrowski, M., Brown, M. V., ... & Waite, A. M. (2018). Oceanographic boundaries constrain microbial diversity gradients in the South Pacific Ocean. Proceedings of the National Academy of Sciences, 115(35), E8266-E8315	-57.5061	-170.006	yes	no	no	no	yes	water
	South Pacific Ocean	PRJNA385736	Raes, E. J., Bodrossy, L., Van De Kamp, J., Bissett, A., Ostrowski, M., Brown, M. V., ... & Waite, A. M. (2018). Oceanographic boundaries constrain microbial diversity gradients in the South Pacific Ocean. Proceedings of the National Academy of Sciences, 115(35), E8266-E8316	-57.5061	-170.006	yes	no	no	no	yes	water
	South Pacific Ocean	PRJNA385736	Raes, E. J., Bodrossy, L., Van De Kamp, J., Bissett, A., Ostrowski, M., Brown, M. V., ... & Waite, A. M. (2018). Oceanographic boundaries constrain microbial diversity gradients in the South Pacific Ocean. Proceedings of the National Academy of Sciences, 115(35), E8266-E8317	-57.0087	-170.001	yes	no	no	no	yes	water
	South Pacific Ocean	PRJNA385736	Raes, E. J., Bodrossy, L., Van De Kamp, J., Bissett, A., Ostrowski, M., Brown, M. V., ... & Waite, A. M. (2018). Oceanographic boundaries constrain microbial diversity gradients in the South Pacific Ocean. Proceedings of the National Academy of Sciences, 115(35), E8266-E8318	-57.0087	-170.001	yes	no	no	no	yes	water
	South Pacific Ocean	PRJNA385736	Raes, E. J., Bodrossy, L., Van De Kamp, J., Bissett, A., Ostrowski, M., Brown, M. V., ... & Waite, A. M. (2018). Oceanographic boundaries constrain microbial diversity gradients in the South Pacific Ocean. Proceedings of the National Academy of Sciences, 115(35), E8266-E8319	-57.0087	-170.001	yes	no	no	no	yes	water
	South Pacific Ocean	PRJNA385736	Raes, E. J., Bodrossy, L., Van De Kamp, J., Bissett, A., Ostrowski, M., Brown, M. V., ... & Waite, A. M. (2018). Oceanographic boundaries constrain microbial diversity gradients in the South Pacific Ocean. Proceedings of the National Academy of Sciences, 115(35), E8266-E8320	-56.4935	-170.008	yes	no	no	no	yes	water
	South Pacific Ocean	PRJNA385736	Raes, E. J., Bodrossy, L., Van De Kamp, J., Bissett, A., Ostrowski, M., Brown, M. V., ... & Waite, A. M. (2018). Oceanographic boundaries constrain microbial diversity gradients in the South Pacific Ocean. Proceedings of the National Academy of Sciences, 115(35), E8266-E8321	-56.4935	-170.008	yes	no	no	no	yes	water
	South Pacific Ocean	PRJNA385736	Raes, E. J., Bodrossy, L., Van De Kamp, J., Bissett, A., Ostrowski, M., Brown, M. V., ... & Waite, A. M. (2018). Oceanographic boundaries constrain microbial diversity gradients in the South Pacific Ocean. Proceedings of the National Academy of Sciences, 115(35), E8266-E8322	-56.4935	-170.008	yes	no	no	no	yes	water
	South Pacific Ocean	PRJNA385736	Raes, E. J., Bodrossy, L., Van De Kamp, J., Bissett, A., Ostrowski, M., Brown, M. V., ... & Waite, A. M. (2018). Oceanographic boundaries constrain microbial diversity gradients in the South Pacific Ocean. Proceedings of the National Academy of Sciences, 115(35), E8266-E8323	-55.9863	-170.018	yes	no	no	no	yes	water
	South Pacific Ocean	PRJNA385736	Raes, E. J., Bodrossy, L., Van De Kamp, J., Bissett, A., Ostrowski, M., Brown, M. V., ... & Waite, A. M. (2018). Oceanographic boundaries constrain microbial diversity gradients in the South Pacific Ocean. Proceedings of the National Academy of Sciences, 115(35), E8266-E8324	-55.9863	-170.018	yes	no	no	no	yes	water
	South Pacific Ocean	PRJNA385736	Raes, E. J., Bodrossy, L., Van De Kamp, J., Bissett, A., Ostrowski, M., Brown, M. V., ... & Waite, A. M. (2018). Oceanographic boundaries constrain microbial diversity gradients in the South Pacific Ocean. Proceedings of the National Academy of Sciences, 115(35), E8266-E8325	-55.9863	-170.018	yes	no	no	no	yes	water
	South Pacific Ocean	PRJNA385736	Raes, E. J., Bodrossy, L., Van De Kamp, J., Bissett, A., Ostrowski, M., Brown, M. V., ... & Waite, A. M. (2018). Oceanographic boundaries constrain microbial diversity gradients in the South Pacific Ocean. Proceedings of the National Academy of Sciences, 115(35), E8266-E8326	-55.501	-169.989	yes	no	no	no	yes	water
	South Pacific Ocean	PRJNA385736	Raes, E. J., Bodrossy, L., Van De Kamp, J., Bissett, A., Ostrowski, M., Brown, M. V., ... & Waite, A. M. (2018). Oceanographic boundaries constrain microbial diversity gradients in the South Pacific Ocean. Proceedings of the National Academy of Sciences, 115(35), E8266-E8327	-55.501	-169.989	yes	no	no	no	yes	water
	South Pacific Ocean	PRJNA385736	Raes, E. J., Bodrossy, L., Van De Kamp, J., Bissett, A., Ostrowski, M., Brown, M. V., ... & Waite, A. M. (2018). Oceanographic boundaries constrain microbial diversity gradients in the South Pacific Ocean. Proceedings of the National Academy of Sciences, 115(35), E8266-E8328	-55.501	-169.989	yes	no	no	no	yes	water
	South Pacific Ocean	PRJNA385736	Raes, E. J., Bodrossy, L., Van De Kamp, J., Bissett, A., Ostrowski, M., Brown, M. V., ... & Waite, A. M. (2018). Oceanographic boundaries constrain microbial diversity gradients in the South Pacific Ocean. Proceedings of the National Academy of Sciences, 115(35), E8266-E8329	-54.9999	-169.991	yes	no	no	no	yes	water
	South Pacific Ocean	PRJNA385736	Raes, E. J., Bodrossy, L., Van De Kamp, J., Bissett, A., Ostrowski, M., Brown, M. V., ... & Waite, A. M. (2018). Oceanographic boundaries constrain microbial diversity gradients in the South Pacific Ocean. Proceedings of the National Academy of Sciences, 115(35), E8266-E8330	-54.9999	-169.991	yes	no	no	no	yes	water
	South Pacific Ocean	PRJNA385736	Raes, E. J., Bodrossy, L., Van De Kamp, J., Bissett, A., Ostrowski, M., Brown, M. V., ... & Waite, A. M. (2018). Oceanographic boundaries constrain microbial diversity gradients in the South Pacific Ocean. Proceedings of the National Academy of Sciences, 115(35), E8266-E8331	-54.9999	-169.991	yes	no	no	no	yes	water
	South Pacific Ocean	PRJNA385736	Raes, E. J., Bodrossy, L., Van De Kamp, J., Bissett, A., Ostrowski, M., Brown, M. V., ... & Waite, A. M. (2018). Oceanographic boundaries constrain microbial diversity gradients in the South Pacific Ocean. Proceedings of the National Academy of Sciences, 115(35), E8266-E8332	-54.4981	-170.003	yes	no	no	no	yes	water
	South Pacific Ocean	PRJNA385736	Raes, E. J., Bodrossy, L., Van De Kamp, J., Bissett, A., Ostrowski, M., Brown, M. V., ... & Waite, A. M. (2018). Oceanographic boundaries constrain microbial diversity gradients in the South Pacific Ocean. Proceedings of the National Academy of Sciences, 115(35), E8266-E8333	-54.4981	-170.003	yes	no	no	no	yes	water
	South Pacific Ocean	PRJNA385736	Raes, E. J., Bodrossy, L., Van De Kamp, J., Bissett, A., Ostrowski, M., Brown, M. V., ... & Waite, A. M. (2018). Oceanographic boundaries constrain microbial diversity gradients in the South Pacific Ocean. Proceedings of the National Academy of Sciences, 115(35), E8266-E8334	-54.4981	-170.003	yes	no	no	no	yes	water
	South Pacific Ocean	PRJNA385736	Raes, E. J., Bodrossy, L., Van De Kamp, J., Bissett, A., Ostrowski, M., Brown, M. V., ... & Waite, A. M. (2018). Oceanographic boundaries constrain microbial diversity gradients in the South Pacific Ocean. Proceedings of the National Academy of Sciences, 115(35), E8266-E8335	-53.991	-169.949	yes	no	no	no	yes	water
	South Pacific Ocean	PRJNA385736	Raes, E. J., Bodrossy, L., Van De Kamp, J., Bissett, A., Ostrowski, M., Brown, M. V., ... & Waite, A. M. (2018). Oceanographic boundaries constrain microbial diversity gradients in the South Pacific Ocean. Proceedings of the National Academy of Sciences, 115(35), E8266-E8336	-53.991	-169.949	yes	no	no	no	yes	water
	South Pacific Ocean	PRJNA385736	Raes, E. J., Bodrossy, L., Van De Kamp, J., Bissett, A., Ostrowski, M., Brown, M. V., ... & Waite, A. M. (2018). Oceanographic boundaries constrain microbial diversity gradients in the South Pacific Ocean. Proceedings of the National Academy of Sciences, 115(35), E8266-E8337	-53.991	-169.949	yes	no	no	no	yes	water
	South Pacific Ocean	PRJNA385736	Raes, E. J., Bodrossy, L., Van De Kamp, J., Bissett, A., Ostrowski, M., Brown, M. V., ... & Waite, A. M. (2018). Oceanographic boundaries constrain microbial diversity gradients in the South Pacific Ocean. Proceedings of the National Academy of Sciences, 115(35), E8266-E8338	-53.502	-169.988	yes	no	no	no	yes	water
	South Pacific Ocean	PRJNA385736	Raes, E. J., Bodrossy, L., Van De Kamp, J., Bissett, A., Ostrowski, M., Brown, M. V., ... & Waite, A. M. (2018). Oceanographic boundaries constrain microbial diversity gradients in the South Pacific Ocean. Proceedings of the National Academy of Sciences, 115(35), E8266-E8339	-53.502	-169.988	yes	no	no	no	yes	water
	South Pacific Ocean	PRJNA385736	Raes, E. J., Bodrossy, L., Van De Kamp, J., Bissett, A., Ostrowski, M., Brown, M. V., ... & Waite, A. M. (2018). Oceanographic boundaries constrain microbial diversity gradients in the South Pacific Ocean. Proceedings of the National Academy of Sciences, 115(35), E8266-E8340	-53.502	-169.988	yes	no	no	no	yes	water
	South Pacific Ocean	PRJNA385736	Raes, E. J., Bodrossy, L., Van De Kamp, J., Bissett, A., Ostrowski, M., Brown, M. V., ... & Waite, A. M. (2018). Oceanographic boundaries constrain microbial diversity gradients in the South Pacific Ocean. Proceedings of the National Academy of Sciences, 115(35), E8266-E8341	-53.0036	-170.014	yes	no	no	no	yes	water
	South Pacific Ocean	PRJNA385736	Raes, E. J., Bodrossy, L., Van De Kamp, J., Bissett, A., Ostrowski, M., Brown, M. V., ... & Waite, A. M. (2018). Oceanographic boundaries constrain microbial diversity gradients in the South Pacific Ocean. Proceedings of the National Academy of Sciences, 115(35), E8266-E8342	-53.0036	-170.014	yes	no	no	no	yes	water
	South Pacific Ocean	PRJNA385736	Raes, E. J., Bodrossy, L., Van De Kamp, J., Bissett, A., Ostrowski, M., Brown, M. V., ... & Waite, A. M. (2018). Oceanographic boundaries constrain microbial diversity gradients in the South Pacific Ocean. Proceedings of the National Academy of Sciences, 115(35), E8266-E8343	-53.0036	-170.014	yes	no	no	no	yes	water
	South Pacific Ocean	PRJNA385736	Raes, E. J., Bodrossy, L., Van De Kamp, J., Bissett, A., Ostrowski, M., Brown, M. V., ... & Waite, A. M. (2018). Oceanographic boundaries constrain microbial diversity gradients in the South Pacific Ocean. Proceedings of the National Academy of Sciences, 115(35), E8266-E8344	-52.5039	-169.997	yes	no	no	no	no	water
	South Pacific Ocean	PRJNA385736	Raes, E. J., Bodrossy, L., Van De Kamp, J., Bissett, A., Ostrowski, M., Brown, M. V., ... & Waite, A. M. (2018). Oceanographic boundaries constrain microbial diversity gradients in the South Pacific Ocean. Proceedings of the National Academy of Sciences, 115(35), E8266-E8345	-52.5039	-169.997	yes	no	no	no	no	water
	South Pacific Ocean	PRJNA385736	Raes, E. J., Bodrossy, L., Van De Kamp, J., Bissett, A., Ostrowski, M., Brown, M. V., ... & Waite, A. M. (2018). Oceanographic boundaries constrain microbial diversity gradients in the South Pacific Ocean. Proceedings of the National Academy of Sciences, 115(35), E8266-E8346	-52.5039	-169.997	yes	no	no	no	no	water
	South Pacific Ocean	PRJNA385736	Raes, E. J., Bodrossy, L., Van De Kamp, J., Bissett, A., Ostrowski, M., Brown, M. V., ... & Waite, A. M. (2018). Oceanographic boundaries constrain microbial diversity gradients in the South Pacific Ocean. Proceedings of the National Academy of Sciences, 115(35), E8266-E8347	-52.0028	-170.069	yes	no	no	no	no	water
	South Pacific Ocean	PRJNA385736	Raes, E. J., Bodrossy, L., Van De Kamp, J., Bissett, A., Ostrowski, M., Brown, M. V., ... & Waite, A. M. (2018). Oceanographic boundaries constrain microbial diversity gradients in the South Pacific Ocean. Proceedings of the National Academy of Sciences, 115(35), E8266-E8348	-52.0028	-170.069	yes	no	no	no	no	water
	South Pacific Ocean	PRJNA385736	Raes, E. J., Bodrossy, L., Van De Kamp, J., Bissett, A., Ostrowski, M., Brown, M. V., ... & Waite, A. M. (2018). Oceanographic boundaries constrain microbial diversity gradients in the South Pacific Ocean. Proceedings of the National Academy of Sciences, 115(35), E8266-E8349	-52.0028	-170.069	yes	no	no	no	no	water
	South Pacific Ocean	PRJNA385736	Raes, E. J., Bodrossy, L., Van De Kamp, J., Bissett, A., Ostrowski, M., Brown, M. V., ... & Waite, A. M. (2018). Oceanographic boundaries constrain microbial diversity gradients in the South Pacific Ocean. Proceedings of the National Academy of Sciences, 115(35), E8266-E8350	-51.4928	-170.012	yes	no	no	no	yes	water
	South Pacific Ocean	PRJNA385736	Raes, E. J., Bodrossy, L., Van De Kamp, J., Bissett, A., Ostrowski, M., Brown, M. V., ... & Waite, A. M. (2018). Oceanographic boundaries constrain microbial diversity gradients in the South Pacific Ocean. Proceedings of the National Academy of Sciences, 115(35), E8266-E8351	-51.4928	-170.012	yes	no	no	no	yes	water
	South Pacific Ocean	PRJNA385736	Raes, E. J., Bodrossy, L., Van De Kamp, J., Bissett, A., Ostrowski, M., Brown, M. V., ... & Waite, A. M. (2018). Oceanographic boundaries constrain microbial diversity gradients in the South Pacific Ocean. Proceedings of the National Academy of Sciences, 115(35), E8266-E8352	-51.4928	-170.012	yes	no	no	no	yes	water
	South Pacific Ocean	PRJNA385736	Raes, E. J., Bodrossy, L., Van De Kamp, J., Bissett, A., Ostrowski, M., Brown, M. V., ... & Waite, A. M. (2018). Oceanographic boundaries constrain microbial diversity gradients in the South Pacific Ocean. Proceedings of the National Academy of Sciences, 115(35), E8266-E8353	-51.0005	-170.016	yes	no	no	no	yes	water
	South Pacific Ocean	PRJNA385736	Raes, E. J., Bodrossy, L., Van De Kamp, J., Bissett, A., Ostrowski, M., Brown, M. V., ... & Waite, A. M. (2018). Oceanographic boundaries constrain microbial diversity gradients in the South Pacific Ocean. Proceedings of the National Academy of Sciences, 115(35), E8266-E8354	-51.0005	-170.016	yes	no	no	no	yes	water
	South Pacific Ocean	PRJNA385736	Raes, E. J., Bodrossy, L., Van De Kamp, J., Bissett, A., Ostrowski, M., Brown, M. V., ... & Waite, A. M. (2018). Oceanographic boundaries constrain microbial diversity gradients in the South Pacific Ocean. Proceedings of the National Academy of Sciences, 115(35), E8266-E8355	-51.0005	-170.016	yes	no	no	no	yes	water
	South Pacific Ocean	PRJNA385736	Raes, E. J., Bodrossy, L., Van De Kamp, J., Bissett, A., Ostrowski, M., Brown, M. V., ... & Waite, A. M. (2018). Oceanographic boundaries constrain microbial diversity gradients in the South Pacific Ocean. Proceedings of the National Academy of Sciences, 115(35), E8266-E8356	-50.5031	-170.016	yes	no	no	no	yes	water
	South Pacific Ocean	PRJNA385736	Raes, E. J., Bodrossy, L., Van De Kamp, J., Bissett, A., Ostrowski, M., Brown, M. V., ... & Waite, A. M. (2018). Oceanographic boundaries constrain microbial diversity gradients in the South Pacific Ocean. Proceedings of the National Academy of Sciences, 115(35), E8266-E8357	-50.5031	-170.016	yes	no	no	no	yes	water
	South Pacific Ocean	PRJNA385736	Raes, E. J., Bodrossy, L., Van De Kamp, J., Bissett, A., Ostrowski, M., Brown, M. V., ... & Waite, A. M. (2018). Oceanographic boundaries constrain microbial diversity gradients in the South Pacific Ocean. Proceedings of the National Academy of Sciences, 115(35), E8266-E8358	-50.5031	-170.016	yes	no	no	no	yes	water
	South Pacific Ocean	PRJNA385736	Raes, E. J., Bodrossy, L., Van De Kamp, J., Bissett, A., Ostrowski, M., Brown, M. V., ... & Waite, A. M. (2018). Oceanographic boundaries constrain microbial diversity gradients in the South Pacific Ocean. Proceedings of the National Academy of Sciences, 115(35), E8266-E8359	-50.0099	-169.99	yes	no	no	no	yes	water
	South Pacific Ocean	PRJNA385736	Raes, E. J., Bodrossy, L., Van De Kamp, J., Bissett, A., Ostrowski, M., Brown, M. V., ... & Waite, A. M. (2018). Oceanographic boundaries constrain microbial diversity gradients in the South Pacific Ocean. Proceedings of the National Academy of Sciences, 115(35), E8266-E8360	-50.0099	-169.99	yes	no	no	no	yes	water
	South Pacific Ocean	PRJNA385736	Raes, E. J., Bodrossy, L., Van De Kamp, J., Bissett, A., Ostrowski, M., Brown, M. V., ... & Waite, A. M. (2018). Oceanographic boundaries constrain microbial diversity gradients in the South Pacific Ocean. Proceedings of the National Academy of Sciences, 115(35), E8266-E8361	-50.0099	-169.99	yes	no	no	no	yes	water
	South Pacific Ocean	PRJNA385736	Raes, E. J., Bodrossy, L., Van De Kamp, J., Bissett, A., Ostrowski, M., Brown, M. V., ... & Waite, A. M. (2018). Oceanographic boundaries constrain microbial diversity gradients in the South Pacific Ocean. Proceedings of the National Academy of Sciences, 115(35), E8266-E8362	-49.4931	-170.016	yes	no	no	no	yes	water
	South Pacific Ocean	PRJNA385736	Raes, E. J., Bodrossy, L., Van De Kamp, J., Bissett, A., Ostrowski, M., Brown, M. V., ... & Waite, A. M. (2018). Oceanographic boundaries constrain microbial diversity gradients in the South Pacific Ocean. Proceedings of the National Academy of Sciences, 115(35), E8266-E8363	-49.4931	-170.016	yes	no	no	no	yes	water
	South Pacific Ocean	PRJNA385736	Raes, E. J., Bodrossy, L., Van De Kamp, J., Bissett, A., Ostrowski, M., Brown, M. V., ... & Waite, A. M. (2018). Oceanographic boundaries constrain microbial diversity gradients in the South Pacific Ocean. Proceedings of the National Academy of Sciences, 115(35), E8266-E8364	-49.4931	-170.016	yes	no	no	no	yes	water
	South Pacific Ocean	PRJNA385736	Raes, E. J., Bodrossy, L., Van De Kamp, J., Bissett, A., Ostrowski, M., Brown, M. V., ... & Waite, A. M. (2018). Oceanographic boundaries constrain microbial diversity gradients in the South Pacific Ocean. Proceedings of the National Academy of Sciences, 115(35), E8266-E8365	-48.9986	-170.005	yes	no	no	no	yes	water
	South Pacific Ocean	PRJNA385736	Raes, E. J., Bodrossy, L., Van De Kamp, J., Bissett, A., Ostrowski, M., Brown, M. V., ... & Waite, A. M. (2018). Oceanographic boundaries constrain microbial diversity gradients in the South Pacific Ocean. Proceedings of the National Academy of Sciences, 115(35), E8266-E8366	-48.9986	-170.005	yes	no	no	no	yes	water
	South Pacific Ocean	PRJNA385736	Raes, E. J., Bodrossy, L., Van De Kamp, J., Bissett, A., Ostrowski, M., Brown, M. V., ... & Waite, A. M. (2018). Oceanographic boundaries constrain microbial diversity gradients in the South Pacific Ocean. Proceedings of the National Academy of Sciences, 115(35), E8266-E8367	-48.9986	-170.005	yes	no	no	no	yes	water
	South Pacific Ocean	PRJNA385736	Raes, E. J., Bodrossy, L., Van De Kamp, J., Bissett, A., Ostrowski, M., Brown, M. V., ... & Waite, A. M. (2018). Oceanographic boundaries constrain microbial diversity gradients in the South Pacific Ocean. Proceedings of the National Academy of Sciences, 115(35), E8266-E8368	-48.5082	-170.004	yes	no	no	no	yes	water
	South Pacific Ocean	PRJNA385736	Raes, E. J., Bodrossy, L., Van De Kamp, J., Bissett, A., Ostrowski, M., Brown, M. V., ... & Waite, A. M. (2018). Oceanographic boundaries constrain microbial diversity gradients in the South Pacific Ocean. Proceedings of the National Academy of Sciences, 115(35), E8266-E8369	-48.5082	-170.004	yes	no	no	no	yes	water
	South Pacific Ocean	PRJNA385736	Raes, E. J., Bodrossy, L., Van De Kamp, J., Bissett, A., Ostrowski, M., Brown, M. V., ... & Waite, A. M. (2018). Oceanographic boundaries constrain microbial diversity gradients in the South Pacific Ocean. Proceedings of the National Academy of Sciences, 115(35), E8266-E8370	-48.5082	-170.004	yes	no	no	no	yes	water
	South Pacific Ocean	PRJNA385736	Raes, E. J., Bodrossy, L., Van De Kamp, J., Bissett, A., Ostrowski, M., Brown, M. V., ... & Waite, A. M. (2018). Oceanographic boundaries constrain microbial diversity gradients in the South Pacific Ocean. Proceedings of the National Academy of Sciences, 115(35), E8266-E8371	-47.9897	-169.991	yes	no	no	no	yes	water
	South Pacific Ocean	PRJNA385736	Raes, E. J., Bodrossy, L., Van De Kamp, J., Bissett, A., Ostrowski, M., Brown, M. V., ... & Waite, A. M. (2018). Oceanographic boundaries constrain microbial diversity gradients in the South Pacific Ocean. Proceedings of the National Academy of Sciences, 115(35), E8266-E8372	-47.9897	-169.991	yes	no	no	no	yes	water
	South Pacific Ocean	PRJNA385736	Raes, E. J., Bodrossy, L., Van De Kamp, J., Bissett, A., Ostrowski, M., Brown, M. V., ... & Waite, A. M. (2018). Oceanographic boundaries constrain microbial diversity gradients in the South Pacific Ocean. Proceedings of the National Academy of Sciences, 115(35), E8266-E8373	-47.9897	-169.991	yes	no	no	no	yes	water
	South Pacific Ocean	PRJNA385736	Raes, E. J., Bodrossy, L., Van De Kamp, J., Bissett, A., Ostrowski, M., Brown, M. V., ... & Waite, A. M. (2018). Oceanographic boundaries constrain microbial diversity gradients in the South Pacific Ocean. Proceedings of the National Academy of Sciences, 115(35), E8266-E8374	-47.4883	-169.984	yes	no	no	no	yes	water
	South Pacific Ocean	PRJNA385736	Raes, E. J., Bodrossy, L., Van De Kamp, J., Bissett, A., Ostrowski, M., Brown, M. V., ... & Waite, A. M. (2018). Oceanographic boundaries constrain microbial diversity gradients in the South Pacific Ocean. Proceedings of the National Academy of Sciences, 115(35), E8266-E8375	-47.4883	-169.984	yes	no	no	no	yes	water
	South Pacific Ocean	PRJNA385736	Raes, E. J., Bodrossy, L., Van De Kamp, J., Bissett, A., Ostrowski, M., Brown, M. V., ... & Waite, A. M. (2018). Oceanographic boundaries constrain microbial diversity gradients in the South Pacific Ocean. Proceedings of the National Academy of Sciences, 115(35), E8266-E8376	-47.4883	-169.984	yes	no	no	no	yes	water
	South Pacific Ocean	PRJNA385736	Raes, E. J., Bodrossy, L., Van De Kamp, J., Bissett, A., Ostrowski, M., Brown, M. V., ... & Waite, A. M. (2018). Oceanographic boundaries constrain microbial diversity gradients in the South Pacific Ocean. Proceedings of the National Academy of Sciences, 115(35), E8266-E8377	-47.115	-170.469	yes	no	no	no	yes	water
	South Pacific Ocean	PRJNA385736	Raes, E. J., Bodrossy, L., Van De Kamp, J., Bissett, A., Ostrowski, M., Brown, M. V., ... & Waite, A. M. (2018). Oceanographic boundaries constrain microbial diversity gradients in the South Pacific Ocean. Proceedings of the National Academy of Sciences, 115(35), E8266-E8378	-47.115	-170.469	yes	no	no	no	yes	water
	South Pacific Ocean	PRJNA385736	Raes, E. J., Bodrossy, L., Van De Kamp, J., Bissett, A., Ostrowski, M., Brown, M. V., ... & Waite, A. M. (2018). Oceanographic boundaries constrain microbial diversity gradients in the South Pacific Ocean. Proceedings of the National Academy of Sciences, 115(35), E8266-E8379	-47.115	-170.469	yes	no	no	no	yes	water
	South Pacific Ocean	PRJNA385736	Raes, E. J., Bodrossy, L., Van De Kamp, J., Bissett, A., Ostrowski, M., Brown, M. V., ... & Waite, A. M. (2018). Oceanographic boundaries constrain microbial diversity gradients in the South Pacific Ocean. Proceedings of the National Academy of Sciences, 115(35), E8266-E8380	-46.7124	-170.912	yes	no	no	no	yes	water
	South Pacific Ocean	PRJNA385736	Raes, E. J., Bodrossy, L., Van De Kamp, J., Bissett, A., Ostrowski, M., Brown, M. V., ... & Waite, A. M. (2018). Oceanographic boundaries constrain microbial diversity gradients in the South Pacific Ocean. Proceedings of the National Academy of Sciences, 115(35), E8266-E8381	-46.7124	-170.912	yes	no	no	no	yes	water
	South Pacific Ocean	PRJNA385736	Raes, E. J., Bodrossy, L., Van De Kamp, J., Bissett, A., Ostrowski, M., Brown, M. V., ... & Waite, A. M. (2018). Oceanographic boundaries constrain microbial diversity gradients in the South Pacific Ocean. Proceedings of the National Academy of Sciences, 115(35), E8266-E8382	-46.7124	-170.912	yes	no	no	no	yes	water
	South Pacific Ocean	PRJNA385736	Raes, E. J., Bodrossy, L., Van De Kamp, J., Bissett, A., Ostrowski, M., Brown, M. V., ... & Waite, A. M. (2018). Oceanographic boundaries constrain microbial diversity gradients in the South Pacific Ocean. Proceedings of the National Academy of Sciences, 115(35), E8266-E8383	-46.3297	-171.375	yes	no	no	no	yes	water
	South Pacific Ocean	PRJNA385736	Raes, E. J., Bodrossy, L., Van De Kamp, J., Bissett, A., Ostrowski, M., Brown, M. V., ... & Waite, A. M. (2018). Oceanographic boundaries constrain microbial diversity gradients in the South Pacific Ocean. Proceedings of the National Academy of Sciences, 115(35), E8266-E8384	-46.3297	-171.375	yes	no	no	no	yes	water
	South Pacific Ocean	PRJNA385736	Raes, E. J., Bodrossy, L., Van De Kamp, J., Bissett, A., Ostrowski, M., Brown, M. V., ... & Waite, A. M. (2018). Oceanographic boundaries constrain microbial diversity gradients in the South Pacific Ocean. Proceedings of the National Academy of Sciences, 115(35), E8266-E8385	-46.3297	-171.375	yes	no	no	no	yes	water
	South Pacific Ocean	PRJNA385736	Raes, E. J., Bodrossy, L., Van De Kamp, J., Bissett, A., Ostrowski, M., Brown, M. V., ... & Waite, A. M. (2018). Oceanographic boundaries constrain microbial diversity gradients in the South Pacific Ocean. Proceedings of the National Academy of Sciences, 115(35), E8266-E8386	-45.1773	-172.735	yes	no	no	no	yes	water
	South Pacific Ocean	PRJNA385736	Raes, E. J., Bodrossy, L., Van De Kamp, J., Bissett, A., Ostrowski, M., Brown, M. V., ... & Waite, A. M. (2018). Oceanographic boundaries constrain microbial diversity gradients in the South Pacific Ocean. Proceedings of the National Academy of Sciences, 115(35), E8266-E8387	-45.1773	-172.735	yes	no	no	no	yes	water
	South Pacific Ocean	PRJNA385736	Raes, E. J., Bodrossy, L., Van De Kamp, J., Bissett, A., Ostrowski, M., Brown, M. V., ... & Waite, A. M. (2018). Oceanographic boundaries constrain microbial diversity gradients in the South Pacific Ocean. Proceedings of the National Academy of Sciences, 115(35), E8266-E8388	-45.1773	-172.735	yes	no	no	no	yes	water
	South Pacific Ocean	PRJNA385736	Raes, E. J., Bodrossy, L., Van De Kamp, J., Bissett, A., Ostrowski, M., Brown, M. V., ... & Waite, A. M. (2018). Oceanographic boundaries constrain microbial diversity gradients in the South Pacific Ocean. Proceedings of the National Academy of Sciences, 115(35), E8266-E8389	-44.8346	-173.142	yes	no	no	no	yes	water
	South Pacific Ocean	PRJNA385736	Raes, E. J., Bodrossy, L., Van De Kamp, J., Bissett, A., Ostrowski, M., Brown, M. V., ... & Waite, A. M. (2018). Oceanographic boundaries constrain microbial diversity gradients in the South Pacific Ocean. Proceedings of the National Academy of Sciences, 115(35), E8266-E8390	-44.8346	-173.142	yes	no	no	no	yes	water
	South Pacific Ocean	PRJNA385736	Raes, E. J., Bodrossy, L., Van De Kamp, J., Bissett, A., Ostrowski, M., Brown, M. V., ... & Waite, A. M. (2018). Oceanographic boundaries constrain microbial diversity gradients in the South Pacific Ocean. Proceedings of the National Academy of Sciences, 115(35), E8266-E8391	-44.8346	-173.142	yes	no	no	no	yes	water
	South Pacific Ocean	PRJNA385736	Raes, E. J., Bodrossy, L., Van De Kamp, J., Bissett, A., Ostrowski, M., Brown, M. V., ... & Waite, A. M. (2018). Oceanographic boundaries constrain microbial diversity gradients in the South Pacific Ocean. Proceedings of the National Academy of Sciences, 115(35), E8266-E8392	-44.5186	-173.502	yes	no	no	no	yes	water
	South Pacific Ocean	PRJNA385736	Raes, E. J., Bodrossy, L., Van De Kamp, J., Bissett, A., Ostrowski, M., Brown, M. V., ... & Waite, A. M. (2018). Oceanographic boundaries constrain microbial diversity gradients in the South Pacific Ocean. Proceedings of the National Academy of Sciences, 115(35), E8266-E8393	-44.5186	-173.502	yes	no	no	no	yes	water
	South Pacific Ocean	PRJNA385736	Raes, E. J., Bodrossy, L., Van De Kamp, J., Bissett, A., Ostrowski, M., Brown, M. V., ... & Waite, A. M. (2018). Oceanographic boundaries constrain microbial diversity gradients in the South Pacific Ocean. Proceedings of the National Academy of Sciences, 115(35), E8266-E8394	-44.5186	-173.502	yes	no	no	no	yes	water
	South Pacific Ocean	PRJNA385736	Raes, E. J., Bodrossy, L., Van De Kamp, J., Bissett, A., Ostrowski, M., Brown, M. V., ... & Waite, A. M. (2018). Oceanographic boundaries constrain microbial diversity gradients in the South Pacific Ocean. Proceedings of the National Academy of Sciences, 115(35), E8266-E8395	-44.327	-173.748	yes	no	no	no	yes	water
	South Pacific Ocean	PRJNA385736	Raes, E. J., Bodrossy, L., Van De Kamp, J., Bissett, A., Ostrowski, M., Brown, M. V., ... & Waite, A. M. (2018). Oceanographic boundaries constrain microbial diversity gradients in the South Pacific Ocean. Proceedings of the National Academy of Sciences, 115(35), E8266-E8396	-44.327	-173.748	yes	no	no	no	yes	water
	South Pacific Ocean	PRJNA385736	Raes, E. J., Bodrossy, L., Van De Kamp, J., Bissett, A., Ostrowski, M., Brown, M. V., ... & Waite, A. M. (2018). Oceanographic boundaries constrain microbial diversity gradients in the South Pacific Ocean. Proceedings of the National Academy of Sciences, 115(35), E8266-E8397	-44.327	-173.748	yes	no	no	no	yes	water
	South Pacific Ocean	PRJNA385736	Raes, E. J., Bodrossy, L., Van De Kamp, J., Bissett, A., Ostrowski, M., Brown, M. V., ... & Waite, A. M. (2018). Oceanographic boundaries constrain microbial diversity gradients in the South Pacific Ocean. Proceedings of the National Academy of Sciences, 115(35), E8266-E8398	-44.1559	-173.938	yes	no	no	no	yes	water
	South Pacific Ocean	PRJNA385736	Raes, E. J., Bodrossy, L., Van De Kamp, J., Bissett, A., Ostrowski, M., Brown, M. V., ... & Waite, A. M. (2018). Oceanographic boundaries constrain microbial diversity gradients in the South Pacific Ocean. Proceedings of the National Academy of Sciences, 115(35), E8266-E8399	-44.1559	-173.938	yes	no	no	no	yes	water
	South Pacific Ocean	PRJNA385736	Raes, E. J., Bodrossy, L., Van De Kamp, J., Bissett, A., Ostrowski, M., Brown, M. V., ... & Waite, A. M. (2018). Oceanographic boundaries constrain microbial diversity gradients in the South Pacific Ocean. Proceedings of the National Academy of Sciences, 115(35), E8266-E8400	-44.1559	-173.938	yes	no	no	no	yes	water
	South Pacific Ocean	PRJNA385736	Raes, E. J., Bodrossy, L., Van De Kamp, J., Bissett, A., Ostrowski, M., Brown, M. V., ... & Waite, A. M. (2018). Oceanographic boundaries constrain microbial diversity gradients in the South Pacific Ocean. Proceedings of the National Academy of Sciences, 115(35), E8266-E8401	-42.9327	-174.784	yes	no	no	no	yes	water
	South Pacific Ocean	PRJNA385736	Raes, E. J., Bodrossy, L., Van De Kamp, J., Bissett, A., Ostrowski, M., Brown, M. V., ... & Waite, A. M. (2018). Oceanographic boundaries constrain microbial diversity gradients in the South Pacific Ocean. Proceedings of the National Academy of Sciences, 115(35), E8266-E8402	-42.9327	-174.784	yes	no	no	no	yes	water
	South Pacific Ocean	PRJNA385736	Raes, E. J., Bodrossy, L., Van De Kamp, J., Bissett, A., Ostrowski, M., Brown, M. V., ... & Waite, A. M. (2018). Oceanographic boundaries constrain microbial diversity gradients in the South Pacific Ocean. Proceedings of the National Academy of Sciences, 115(35), E8266-E8403	-42.9327	-174.784	yes	no	no	no	yes	water
	South Pacific Ocean	PRJNA385736	Raes, E. J., Bodrossy, L., Van De Kamp, J., Bissett, A., Ostrowski, M., Brown, M. V., ... & Waite, A. M. (2018). Oceanographic boundaries constrain microbial diversity gradients in the South Pacific Ocean. Proceedings of the National Academy of Sciences, 115(35), E8266-E8404	-42.7513	-174.647	yes	no	no	no	yes	water
	South Pacific Ocean	PRJNA385736	Raes, E. J., Bodrossy, L., Van De Kamp, J., Bissett, A., Ostrowski, M., Brown, M. V., ... & Waite, A. M. (2018). Oceanographic boundaries constrain microbial diversity gradients in the South Pacific Ocean. Proceedings of the National Academy of Sciences, 115(35), E8266-E8405	-42.7513	-174.647	yes	no	no	no	yes	water
	South Pacific Ocean	PRJNA385736	Raes, E. J., Bodrossy, L., Van De Kamp, J., Bissett, A., Ostrowski, M., Brown, M. V., ... & Waite, A. M. (2018). Oceanographic boundaries constrain microbial diversity gradients in the South Pacific Ocean. Proceedings of the National Academy of Sciences, 115(35), E8266-E8406	-42.7513	-174.647	yes	no	no	no	yes	water
	South Pacific Ocean	PRJNA385736	Raes, E. J., Bodrossy, L., Van De Kamp, J., Bissett, A., Ostrowski, M., Brown, M. V., ... & Waite, A. M. (2018). Oceanographic boundaries constrain microbial diversity gradients in the South Pacific Ocean. Proceedings of the National Academy of Sciences, 115(35), E8266-E8407	-42.3962	-174.409	yes	no	no	no	yes	water
	South Pacific Ocean	PRJNA385736	Raes, E. J., Bodrossy, L., Van De Kamp, J., Bissett, A., Ostrowski, M., Brown, M. V., ... & Waite, A. M. (2018). Oceanographic boundaries constrain microbial diversity gradients in the South Pacific Ocean. Proceedings of the National Academy of Sciences, 115(35), E8266-E8408	-42.3962	-174.409	yes	no	no	no	yes	water
	South Pacific Ocean	PRJNA385736	Raes, E. J., Bodrossy, L., Van De Kamp, J., Bissett, A., Ostrowski, M., Brown, M. V., ... & Waite, A. M. (2018). Oceanographic boundaries constrain microbial diversity gradients in the South Pacific Ocean. Proceedings of the National Academy of Sciences, 115(35), E8266-E8409	-42.3962	-174.409	yes	no	no	no	yes	water
	South Pacific Ocean	PRJNA385736	Raes, E. J., Bodrossy, L., Van De Kamp, J., Bissett, A., Ostrowski, M., Brown, M. V., ... & Waite, A. M. (2018). Oceanographic boundaries constrain microbial diversity gradients in the South Pacific Ocean. Proceedings of the National Academy of Sciences, 115(35), E8266-E8410	-42.169	-174.255	yes	no	no	no	yes	water
	South Pacific Ocean	PRJNA385736	Raes, E. J., Bodrossy, L., Van De Kamp, J., Bissett, A., Ostrowski, M., Brown, M. V., ... & Waite, A. M. (2018). Oceanographic boundaries constrain microbial diversity gradients in the South Pacific Ocean. Proceedings of the National Academy of Sciences, 115(35), E8266-E8411	-42.169	-174.255	yes	no	no	no	yes	water
	South Pacific Ocean	PRJNA385736	Raes, E. J., Bodrossy, L., Van De Kamp, J., Bissett, A., Ostrowski, M., Brown, M. V., ... & Waite, A. M. (2018). Oceanographic boundaries constrain microbial diversity gradients in the South Pacific Ocean. Proceedings of the National Academy of Sciences, 115(35), E8266-E8412	-42.169	-174.255	yes	no	no	no	yes	water
	South Pacific Ocean	PRJNA385736	Raes, E. J., Bodrossy, L., Van De Kamp, J., Bissett, A., Ostrowski, M., Brown, M. V., ... & Waite, A. M. (2018). Oceanographic boundaries constrain microbial diversity gradients in the South Pacific Ocean. Proceedings of the National Academy of Sciences, 115(35), E8266-E8413	-41.7276	-173.951	yes	no	no	no	yes	water
	South Pacific Ocean	PRJNA385736	Raes, E. J., Bodrossy, L., Van De Kamp, J., Bissett, A., Ostrowski, M., Brown, M. V., ... & Waite, A. M. (2018). Oceanographic boundaries constrain microbial diversity gradients in the South Pacific Ocean. Proceedings of the National Academy of Sciences, 115(35), E8266-E8414	-41.7276	-173.951	yes	no	no	no	yes	water
	South Pacific Ocean	PRJNA385736	Raes, E. J., Bodrossy, L., Van De Kamp, J., Bissett, A., Ostrowski, M., Brown, M. V., ... & Waite, A. M. (2018). Oceanographic boundaries constrain microbial diversity gradients in the South Pacific Ocean. Proceedings of the National Academy of Sciences, 115(35), E8266-E8415	-41.7276	-173.951	yes	no	no	no	yes	water
	South Pacific Ocean	PRJNA385736	Raes, E. J., Bodrossy, L., Van De Kamp, J., Bissett, A., Ostrowski, M., Brown, M. V., ... & Waite, A. M. (2018). Oceanographic boundaries constrain microbial diversity gradients in the South Pacific Ocean. Proceedings of the National Academy of Sciences, 115(35), E8266-E8416	-41.2728	-173.652	yes	no	no	no	yes	water
	South Pacific Ocean	PRJNA385736	Raes, E. J., Bodrossy, L., Van De Kamp, J., Bissett, A., Ostrowski, M., Brown, M. V., ... & Waite, A. M. (2018). Oceanographic boundaries constrain microbial diversity gradients in the South Pacific Ocean. Proceedings of the National Academy of Sciences, 115(35), E8266-E8417	-41.2728	-173.652	yes	no	no	no	yes	water
	South Pacific Ocean	PRJNA385736	Raes, E. J., Bodrossy, L., Van De Kamp, J., Bissett, A., Ostrowski, M., Brown, M. V., ... & Waite, A. M. (2018). Oceanographic boundaries constrain microbial diversity gradients in the South Pacific Ocean. Proceedings of the National Academy of Sciences, 115(35), E8266-E8418	-41.2728	-173.652	yes	no	no	no	yes	water
	South Pacific Ocean	PRJNA385736	Raes, E. J., Bodrossy, L., Van De Kamp, J., Bissett, A., Ostrowski, M., Brown, M. V., ... & Waite, A. M. (2018). Oceanographic boundaries constrain microbial diversity gradients in the South Pacific Ocean. Proceedings of the National Academy of Sciences, 115(35), E8266-E8419	-40.8354	-173.33	yes	no	no	no	yes	water
	South Pacific Ocean	PRJNA385736	Raes, E. J., Bodrossy, L., Van De Kamp, J., Bissett, A., Ostrowski, M., Brown, M. V., ... & Waite, A. M. (2018). Oceanographic boundaries constrain microbial diversity gradients in the South Pacific Ocean. Proceedings of the National Academy of Sciences, 115(35), E8266-E8420	-40.8354	-173.33	yes	no	no	no	yes	water
	South Pacific Ocean	PRJNA385736	Raes, E. J., Bodrossy, L., Van De Kamp, J., Bissett, A., Ostrowski, M., Brown, M. V., ... & Waite, A. M. (2018). Oceanographic boundaries constrain microbial diversity gradients in the South Pacific Ocean. Proceedings of the National Academy of Sciences, 115(35), E8266-E8421	-40.8354	-173.33	yes	no	no	no	yes	water
	South Pacific Ocean	PRJNA385736	Raes, E. J., Bodrossy, L., Van De Kamp, J., Bissett, A., Ostrowski, M., Brown, M. V., ... & Waite, A. M. (2018). Oceanographic boundaries constrain microbial diversity gradients in the South Pacific Ocean. Proceedings of the National Academy of Sciences, 115(35), E8266-E8422	-40.3974	-173.022	yes	no	no	no	yes	water
	South Pacific Ocean	PRJNA385736	Raes, E. J., Bodrossy, L., Van De Kamp, J., Bissett, A., Ostrowski, M., Brown, M. V., ... & Waite, A. M. (2018). Oceanographic boundaries constrain microbial diversity gradients in the South Pacific Ocean. Proceedings of the National Academy of Sciences, 115(35), E8266-E8423	-40.3974	-173.022	yes	no	no	no	yes	water
	South Pacific Ocean	PRJNA385736	Raes, E. J., Bodrossy, L., Van De Kamp, J., Bissett, A., Ostrowski, M., Brown, M. V., ... & Waite, A. M. (2018). Oceanographic boundaries constrain microbial diversity gradients in the South Pacific Ocean. Proceedings of the National Academy of Sciences, 115(35), E8266-E8424	-40.3974	-173.022	yes	no	no	no	yes	water
	South Pacific Ocean	PRJNA385736	Raes, E. J., Bodrossy, L., Van De Kamp, J., Bissett, A., Ostrowski, M., Brown, M. V., ... & Waite, A. M. (2018). Oceanographic boundaries constrain microbial diversity gradients in the South Pacific Ocean. Proceedings of the National Academy of Sciences, 115(35), E8266-E8425	-39.9695	-172.701	yes	no	no	no	yes	water
	South Pacific Ocean	PRJNA385736	Raes, E. J., Bodrossy, L., Van De Kamp, J., Bissett, A., Ostrowski, M., Brown, M. V., ... & Waite, A. M. (2018). Oceanographic boundaries constrain microbial diversity gradients in the South Pacific Ocean. Proceedings of the National Academy of Sciences, 115(35), E8266-E8426	-39.9695	-172.701	yes	no	no	no	yes	water
	South Pacific Ocean	PRJNA385736	Raes, E. J., Bodrossy, L., Van De Kamp, J., Bissett, A., Ostrowski, M., Brown, M. V., ... & Waite, A. M. (2018). Oceanographic boundaries constrain microbial diversity gradients in the South Pacific Ocean. Proceedings of the National Academy of Sciences, 115(35), E8266-E8427	-39.9695	-172.701	yes	no	no	no	yes	water
	South Pacific Ocean	PRJNA385736	Raes, E. J., Bodrossy, L., Van De Kamp, J., Bissett, A., Ostrowski, M., Brown, M. V., ... & Waite, A. M. (2018). Oceanographic boundaries constrain microbial diversity gradients in the South Pacific Ocean. Proceedings of the National Academy of Sciences, 115(35), E8266-E8428	-39.5151	-172.414	yes	no	no	no	yes	water
	South Pacific Ocean	PRJNA385736	Raes, E. J., Bodrossy, L., Van De Kamp, J., Bissett, A., Ostrowski, M., Brown, M. V., ... & Waite, A. M. (2018). Oceanographic boundaries constrain microbial diversity gradients in the South Pacific Ocean. Proceedings of the National Academy of Sciences, 115(35), E8266-E8429	-39.5151	-172.414	yes	no	no	no	yes	water
	South Pacific Ocean	PRJNA385736	Raes, E. J., Bodrossy, L., Van De Kamp, J., Bissett, A., Ostrowski, M., Brown, M. V., ... & Waite, A. M. (2018). Oceanographic boundaries constrain microbial diversity gradients in the South Pacific Ocean. Proceedings of the National Academy of Sciences, 115(35), E8266-E8430	-39.5151	-172.414	yes	no	no	no	yes	water
	South Pacific Ocean	PRJNA385736	Raes, E. J., Bodrossy, L., Van De Kamp, J., Bissett, A., Ostrowski, M., Brown, M. V., ... & Waite, A. M. (2018). Oceanographic boundaries constrain microbial diversity gradients in the South Pacific Ocean. Proceedings of the National Academy of Sciences, 115(35), E8266-E8431	-39.0728	-172.115	yes	no	no	no	yes	water
	South Pacific Ocean	PRJNA385736	Raes, E. J., Bodrossy, L., Van De Kamp, J., Bissett, A., Ostrowski, M., Brown, M. V., ... & Waite, A. M. (2018). Oceanographic boundaries constrain microbial diversity gradients in the South Pacific Ocean. Proceedings of the National Academy of Sciences, 115(35), E8266-E8432	-39.0728	-172.115	yes	no	no	no	yes	water
	South Pacific Ocean	PRJNA385736	Raes, E. J., Bodrossy, L., Van De Kamp, J., Bissett, A., Ostrowski, M., Brown, M. V., ... & Waite, A. M. (2018). Oceanographic boundaries constrain microbial diversity gradients in the South Pacific Ocean. Proceedings of the National Academy of Sciences, 115(35), E8266-E8433	-39.0728	-172.115	yes	no	no	no	yes	water
	South Pacific Ocean	PRJNA385736	Raes, E. J., Bodrossy, L., Van De Kamp, J., Bissett, A., Ostrowski, M., Brown, M. V., ... & Waite, A. M. (2018). Oceanographic boundaries constrain microbial diversity gradients in the South Pacific Ocean. Proceedings of the National Academy of Sciences, 115(35), E8266-E8434	-38.6344	-171.806	yes	no	no	no	yes	water
	South Pacific Ocean	PRJNA385736	Raes, E. J., Bodrossy, L., Van De Kamp, J., Bissett, A., Ostrowski, M., Brown, M. V., ... & Waite, A. M. (2018). Oceanographic boundaries constrain microbial diversity gradients in the South Pacific Ocean. Proceedings of the National Academy of Sciences, 115(35), E8266-E8435	-38.6344	-171.806	yes	no	no	no	yes	water
	South Pacific Ocean	PRJNA385736	Raes, E. J., Bodrossy, L., Van De Kamp, J., Bissett, A., Ostrowski, M., Brown, M. V., ... & Waite, A. M. (2018). Oceanographic boundaries constrain microbial diversity gradients in the South Pacific Ocean. Proceedings of the National Academy of Sciences, 115(35), E8266-E8436	-38.6344	-171.806	yes	no	no	no	yes	water
	South Pacific Ocean	PRJNA385736	Raes, E. J., Bodrossy, L., Van De Kamp, J., Bissett, A., Ostrowski, M., Brown, M. V., ... & Waite, A. M. (2018). Oceanographic boundaries constrain microbial diversity gradients in the South Pacific Ocean. Proceedings of the National Academy of Sciences, 115(35), E8266-E8437	-38.1902	-171.5	yes	no	no	no	yes	water
	South Pacific Ocean	PRJNA385736	Raes, E. J., Bodrossy, L., Van De Kamp, J., Bissett, A., Ostrowski, M., Brown, M. V., ... & Waite, A. M. (2018). Oceanographic boundaries constrain microbial diversity gradients in the South Pacific Ocean. Proceedings of the National Academy of Sciences, 115(35), E8266-E8438	-38.1902	-171.5	yes	no	no	no	yes	water
	South Pacific Ocean	PRJNA385736	Raes, E. J., Bodrossy, L., Van De Kamp, J., Bissett, A., Ostrowski, M., Brown, M. V., ... & Waite, A. M. (2018). Oceanographic boundaries constrain microbial diversity gradients in the South Pacific Ocean. Proceedings of the National Academy of Sciences, 115(35), E8266-E8439	-38.1902	-171.5	yes	no	no	no	yes	water
	South Pacific Ocean	PRJNA385736	Raes, E. J., Bodrossy, L., Van De Kamp, J., Bissett, A., Ostrowski, M., Brown, M. V., ... & Waite, A. M. (2018). Oceanographic boundaries constrain microbial diversity gradients in the South Pacific Ocean. Proceedings of the National Academy of Sciences, 115(35), E8266-E8440	-37.7638	-171.196	yes	no	no	no	yes	water
	South Pacific Ocean	PRJNA385736	Raes, E. J., Bodrossy, L., Van De Kamp, J., Bissett, A., Ostrowski, M., Brown, M. V., ... & Waite, A. M. (2018). Oceanographic boundaries constrain microbial diversity gradients in the South Pacific Ocean. Proceedings of the National Academy of Sciences, 115(35), E8266-E8441	-37.7638	-171.196	yes	no	no	no	yes	water
	South Pacific Ocean	PRJNA385736	Raes, E. J., Bodrossy, L., Van De Kamp, J., Bissett, A., Ostrowski, M., Brown, M. V., ... & Waite, A. M. (2018). Oceanographic boundaries constrain microbial diversity gradients in the South Pacific Ocean. Proceedings of the National Academy of Sciences, 115(35), E8266-E8442	-37.7638	-171.196	yes	no	no	no	yes	water
	South Pacific Ocean	PRJNA385736	Raes, E. J., Bodrossy, L., Van De Kamp, J., Bissett, A., Ostrowski, M., Brown, M. V., ... & Waite, A. M. (2018). Oceanographic boundaries constrain microbial diversity gradients in the South Pacific Ocean. Proceedings of the National Academy of Sciences, 115(35), E8266-E8443	-36.8755	-170.598	yes	no	no	no	yes	water
	South Pacific Ocean	PRJNA385736	Raes, E. J., Bodrossy, L., Van De Kamp, J., Bissett, A., Ostrowski, M., Brown, M. V., ... & Waite, A. M. (2018). Oceanographic boundaries constrain microbial diversity gradients in the South Pacific Ocean. Proceedings of the National Academy of Sciences, 115(35), E8266-E8444	-36.8755	-170.598	yes	no	no	no	yes	water
	South Pacific Ocean	PRJNA385736	Raes, E. J., Bodrossy, L., Van De Kamp, J., Bissett, A., Ostrowski, M., Brown, M. V., ... & Waite, A. M. (2018). Oceanographic boundaries constrain microbial diversity gradients in the South Pacific Ocean. Proceedings of the National Academy of Sciences, 115(35), E8266-E8445	-36.8755	-170.598	yes	no	no	no	yes	water
	South Pacific Ocean	PRJNA385736	Raes, E. J., Bodrossy, L., Van De Kamp, J., Bissett, A., Ostrowski, M., Brown, M. V., ... & Waite, A. M. (2018). Oceanographic boundaries constrain microbial diversity gradients in the South Pacific Ocean. Proceedings of the National Academy of Sciences, 115(35), E8266-E8446	-36.4508	-170.293	yes	no	no	no	yes	water
	South Pacific Ocean	PRJNA385736	Raes, E. J., Bodrossy, L., Van De Kamp, J., Bissett, A., Ostrowski, M., Brown, M. V., ... & Waite, A. M. (2018). Oceanographic boundaries constrain microbial diversity gradients in the South Pacific Ocean. Proceedings of the National Academy of Sciences, 115(35), E8266-E8447	-36.4508	-170.293	yes	no	no	no	yes	water
	South Pacific Ocean	PRJNA385736	Raes, E. J., Bodrossy, L., Van De Kamp, J., Bissett, A., Ostrowski, M., Brown, M. V., ... & Waite, A. M. (2018). Oceanographic boundaries constrain microbial diversity gradients in the South Pacific Ocean. Proceedings of the National Academy of Sciences, 115(35), E8266-E8448	-36.4508	-170.293	yes	no	no	no	yes	water
	South Pacific Ocean	PRJNA385736	Raes, E. J., Bodrossy, L., Van De Kamp, J., Bissett, A., Ostrowski, M., Brown, M. V., ... & Waite, A. M. (2018). Oceanographic boundaries constrain microbial diversity gradients in the South Pacific Ocean. Proceedings of the National Academy of Sciences, 115(35), E8266-E8449	-36.0069	-169.995	yes	no	no	no	yes	water
	South Pacific Ocean	PRJNA385736	Raes, E. J., Bodrossy, L., Van De Kamp, J., Bissett, A., Ostrowski, M., Brown, M. V., ... & Waite, A. M. (2018). Oceanographic boundaries constrain microbial diversity gradients in the South Pacific Ocean. Proceedings of the National Academy of Sciences, 115(35), E8266-E8450	-36.0069	-169.995	yes	no	no	no	yes	water
	South Pacific Ocean	PRJNA385736	Raes, E. J., Bodrossy, L., Van De Kamp, J., Bissett, A., Ostrowski, M., Brown, M. V., ... & Waite, A. M. (2018). Oceanographic boundaries constrain microbial diversity gradients in the South Pacific Ocean. Proceedings of the National Academy of Sciences, 115(35), E8266-E8451	-36.0069	-169.995	yes	no	no	no	yes	water
	South Pacific Ocean	PRJNA385736	Raes, E. J., Bodrossy, L., Van De Kamp, J., Bissett, A., Ostrowski, M., Brown, M. V., ... & Waite, A. M. (2018). Oceanographic boundaries constrain microbial diversity gradients in the South Pacific Ocean. Proceedings of the National Academy of Sciences, 115(35), E8266-E8452	-35.6807	-170.007	yes	no	no	no	yes	water
	South Pacific Ocean	PRJNA385736	Raes, E. J., Bodrossy, L., Van De Kamp, J., Bissett, A., Ostrowski, M., Brown, M. V., ... & Waite, A. M. (2018). Oceanographic boundaries constrain microbial diversity gradients in the South Pacific Ocean. Proceedings of the National Academy of Sciences, 115(35), E8266-E8453	-35.6807	-170.007	yes	no	no	no	yes	water
	South Pacific Ocean	PRJNA385736	Raes, E. J., Bodrossy, L., Van De Kamp, J., Bissett, A., Ostrowski, M., Brown, M. V., ... & Waite, A. M. (2018). Oceanographic boundaries constrain microbial diversity gradients in the South Pacific Ocean. Proceedings of the National Academy of Sciences, 115(35), E8266-E8454	-35.6807	-170.007	yes	no	no	no	yes	water
	South Pacific Ocean	PRJNA385736	Raes, E. J., Bodrossy, L., Van De Kamp, J., Bissett, A., Ostrowski, M., Brown, M. V., ... & Waite, A. M. (2018). Oceanographic boundaries constrain microbial diversity gradients in the South Pacific Ocean. Proceedings of the National Academy of Sciences, 115(35), E8266-E8455	-35.3339	-170.002	yes	no	no	no	no	water
	South Pacific Ocean	PRJNA385736	Raes, E. J., Bodrossy, L., Van De Kamp, J., Bissett, A., Ostrowski, M., Brown, M. V., ... & Waite, A. M. (2018). Oceanographic boundaries constrain microbial diversity gradients in the South Pacific Ocean. Proceedings of the National Academy of Sciences, 115(35), E8266-E8456	-35.3339	-170.002	yes	no	no	no	no	water
	South Pacific Ocean	PRJNA385736	Raes, E. J., Bodrossy, L., Van De Kamp, J., Bissett, A., Ostrowski, M., Brown, M. V., ... & Waite, A. M. (2018). Oceanographic boundaries constrain microbial diversity gradients in the South Pacific Ocean. Proceedings of the National Academy of Sciences, 115(35), E8266-E8457	-35.3339	-170.002	yes	no	no	no	no	water
	South Pacific Ocean	PRJNA385736	Raes, E. J., Bodrossy, L., Van De Kamp, J., Bissett, A., Ostrowski, M., Brown, M. V., ... & Waite, A. M. (2018). Oceanographic boundaries constrain microbial diversity gradients in the South Pacific Ocean. Proceedings of the National Academy of Sciences, 115(35), E8266-E8458	-35.0135	-169.991	yes	no	no	no	yes	water
	South Pacific Ocean	PRJNA385736	Raes, E. J., Bodrossy, L., Van De Kamp, J., Bissett, A., Ostrowski, M., Brown, M. V., ... & Waite, A. M. (2018). Oceanographic boundaries constrain microbial diversity gradients in the South Pacific Ocean. Proceedings of the National Academy of Sciences, 115(35), E8266-E8459	-35.0135	-169.991	yes	no	no	no	yes	water
	South Pacific Ocean	PRJNA385736	Raes, E. J., Bodrossy, L., Van De Kamp, J., Bissett, A., Ostrowski, M., Brown, M. V., ... & Waite, A. M. (2018). Oceanographic boundaries constrain microbial diversity gradients in the South Pacific Ocean. Proceedings of the National Academy of Sciences, 115(35), E8266-E8460	-35.0135	-169.991	yes	no	no	no	yes	water
	South Pacific Ocean	PRJNA385736	Raes, E. J., Bodrossy, L., Van De Kamp, J., Bissett, A., Ostrowski, M., Brown, M. V., ... & Waite, A. M. (2018). Oceanographic boundaries constrain microbial diversity gradients in the South Pacific Ocean. Proceedings of the National Academy of Sciences, 115(35), E8266-E8461	-34.5018	-170.002	yes	no	no	no	no	water
	South Pacific Ocean	PRJNA385736	Raes, E. J., Bodrossy, L., Van De Kamp, J., Bissett, A., Ostrowski, M., Brown, M. V., ... & Waite, A. M. (2018). Oceanographic boundaries constrain microbial diversity gradients in the South Pacific Ocean. Proceedings of the National Academy of Sciences, 115(35), E8266-E8462	-34.5018	-170.002	yes	no	no	no	no	water
	South Pacific Ocean	PRJNA385736	Raes, E. J., Bodrossy, L., Van De Kamp, J., Bissett, A., Ostrowski, M., Brown, M. V., ... & Waite, A. M. (2018). Oceanographic boundaries constrain microbial diversity gradients in the South Pacific Ocean. Proceedings of the National Academy of Sciences, 115(35), E8266-E8463	-34.5018	-170.002	yes	no	no	no	no	water
	South Pacific Ocean	PRJNA385736	Raes, E. J., Bodrossy, L., Van De Kamp, J., Bissett, A., Ostrowski, M., Brown, M. V., ... & Waite, A. M. (2018). Oceanographic boundaries constrain microbial diversity gradients in the South Pacific Ocean. Proceedings of the National Academy of Sciences, 115(35), E8266-E8464	-33.9845	-169.995	yes	no	no	no	no	water
	South Pacific Ocean	PRJNA385736	Raes, E. J., Bodrossy, L., Van De Kamp, J., Bissett, A., Ostrowski, M., Brown, M. V., ... & Waite, A. M. (2018). Oceanographic boundaries constrain microbial diversity gradients in the South Pacific Ocean. Proceedings of the National Academy of Sciences, 115(35), E8266-E8465	-33.9845	-169.995	yes	no	no	no	no	water
	South Pacific Ocean	PRJNA385736	Raes, E. J., Bodrossy, L., Van De Kamp, J., Bissett, A., Ostrowski, M., Brown, M. V., ... & Waite, A. M. (2018). Oceanographic boundaries constrain microbial diversity gradients in the South Pacific Ocean. Proceedings of the National Academy of Sciences, 115(35), E8266-E8466	-33.9845	-169.995	yes	no	no	no	no	water
	South Pacific Ocean	PRJNA385736	Raes, E. J., Bodrossy, L., Van De Kamp, J., Bissett, A., Ostrowski, M., Brown, M. V., ... & Waite, A. M. (2018). Oceanographic boundaries constrain microbial diversity gradients in the South Pacific Ocean. Proceedings of the National Academy of Sciences, 115(35), E8266-E8467	-33.5016	-170.002	yes	no	no	no	yes	water
	South Pacific Ocean	PRJNA385736	Raes, E. J., Bodrossy, L., Van De Kamp, J., Bissett, A., Ostrowski, M., Brown, M. V., ... & Waite, A. M. (2018). Oceanographic boundaries constrain microbial diversity gradients in the South Pacific Ocean. Proceedings of the National Academy of Sciences, 115(35), E8266-E8468	-33.5016	-170.002	yes	no	no	no	yes	water
	South Pacific Ocean	PRJNA385736	Raes, E. J., Bodrossy, L., Van De Kamp, J., Bissett, A., Ostrowski, M., Brown, M. V., ... & Waite, A. M. (2018). Oceanographic boundaries constrain microbial diversity gradients in the South Pacific Ocean. Proceedings of the National Academy of Sciences, 115(35), E8266-E8469	-33.5016	-170.002	yes	no	no	no	yes	water
	South Pacific Ocean	PRJNA385736	Raes, E. J., Bodrossy, L., Van De Kamp, J., Bissett, A., Ostrowski, M., Brown, M. V., ... & Waite, A. M. (2018). Oceanographic boundaries constrain microbial diversity gradients in the South Pacific Ocean. Proceedings of the National Academy of Sciences, 115(35), E8266-E8470	-32.9953	-170.003	yes	no	no	no	no	water
	South Pacific Ocean	PRJNA385736	Raes, E. J., Bodrossy, L., Van De Kamp, J., Bissett, A., Ostrowski, M., Brown, M. V., ... & Waite, A. M. (2018). Oceanographic boundaries constrain microbial diversity gradients in the South Pacific Ocean. Proceedings of the National Academy of Sciences, 115(35), E8266-E8471	-32.9953	-170.003	yes	no	no	no	no	water
	South Pacific Ocean	PRJNA385736	Raes, E. J., Bodrossy, L., Van De Kamp, J., Bissett, A., Ostrowski, M., Brown, M. V., ... & Waite, A. M. (2018). Oceanographic boundaries constrain microbial diversity gradients in the South Pacific Ocean. Proceedings of the National Academy of Sciences, 115(35), E8266-E8472	-32.9953	-170.003	yes	no	no	no	no	water
	South Pacific Ocean	PRJNA385736	Raes, E. J., Bodrossy, L., Van De Kamp, J., Bissett, A., Ostrowski, M., Brown, M. V., ... & Waite, A. M. (2018). Oceanographic boundaries constrain microbial diversity gradients in the South Pacific Ocean. Proceedings of the National Academy of Sciences, 115(35), E8266-E8473	-32.4951	-169.991	yes	no	no	no	no	water
	South Pacific Ocean	PRJNA385736	Raes, E. J., Bodrossy, L., Van De Kamp, J., Bissett, A., Ostrowski, M., Brown, M. V., ... & Waite, A. M. (2018). Oceanographic boundaries constrain microbial diversity gradients in the South Pacific Ocean. Proceedings of the National Academy of Sciences, 115(35), E8266-E8474	-32.4951	-169.991	yes	no	no	no	no	water
	South Pacific Ocean	PRJNA385736	Raes, E. J., Bodrossy, L., Van De Kamp, J., Bissett, A., Ostrowski, M., Brown, M. V., ... & Waite, A. M. (2018). Oceanographic boundaries constrain microbial diversity gradients in the South Pacific Ocean. Proceedings of the National Academy of Sciences, 115(35), E8266-E8475	-32.4951	-169.991	yes	no	no	no	no	water
	South Pacific Ocean	PRJNA385736	Raes, E. J., Bodrossy, L., Van De Kamp, J., Bissett, A., Ostrowski, M., Brown, M. V., ... & Waite, A. M. (2018). Oceanographic boundaries constrain microbial diversity gradients in the South Pacific Ocean. Proceedings of the National Academy of Sciences, 115(35), E8266-E8476	-32.0012	-169.994	yes	no	no	no	yes	water
	South Pacific Ocean	PRJNA385736	Raes, E. J., Bodrossy, L., Van De Kamp, J., Bissett, A., Ostrowski, M., Brown, M. V., ... & Waite, A. M. (2018). Oceanographic boundaries constrain microbial diversity gradients in the South Pacific Ocean. Proceedings of the National Academy of Sciences, 115(35), E8266-E8477	-32.0012	-169.994	yes	no	no	no	yes	water
	South Pacific Ocean	PRJNA385736	Raes, E. J., Bodrossy, L., Van De Kamp, J., Bissett, A., Ostrowski, M., Brown, M. V., ... & Waite, A. M. (2018). Oceanographic boundaries constrain microbial diversity gradients in the South Pacific Ocean. Proceedings of the National Academy of Sciences, 115(35), E8266-E8478	-32.0012	-169.994	yes	no	no	no	yes	water
	South Pacific Ocean	PRJNA385736	Raes, E. J., Bodrossy, L., Van De Kamp, J., Bissett, A., Ostrowski, M., Brown, M. V., ... & Waite, A. M. (2018). Oceanographic boundaries constrain microbial diversity gradients in the South Pacific Ocean. Proceedings of the National Academy of Sciences, 115(35), E8266-E8479	-31.4896	-169.979	yes	no	no	no	no	water
	South Pacific Ocean	PRJNA385736	Raes, E. J., Bodrossy, L., Van De Kamp, J., Bissett, A., Ostrowski, M., Brown, M. V., ... & Waite, A. M. (2018). Oceanographic boundaries constrain microbial diversity gradients in the South Pacific Ocean. Proceedings of the National Academy of Sciences, 115(35), E8266-E8480	-31.4896	-169.979	yes	no	no	no	no	water
	South Pacific Ocean	PRJNA385736	Raes, E. J., Bodrossy, L., Van De Kamp, J., Bissett, A., Ostrowski, M., Brown, M. V., ... & Waite, A. M. (2018). Oceanographic boundaries constrain microbial diversity gradients in the South Pacific Ocean. Proceedings of the National Academy of Sciences, 115(35), E8266-E8481	-31.4896	-169.979	yes	no	no	no	no	water
	South Pacific Ocean	PRJNA385736	Raes, E. J., Bodrossy, L., Van De Kamp, J., Bissett, A., Ostrowski, M., Brown, M. V., ... & Waite, A. M. (2018). Oceanographic boundaries constrain microbial diversity gradients in the South Pacific Ocean. Proceedings of the National Academy of Sciences, 115(35), E8266-E8482	-31.0006	-169.996	yes	no	no	no	no	water
	South Pacific Ocean	PRJNA385736	Raes, E. J., Bodrossy, L., Van De Kamp, J., Bissett, A., Ostrowski, M., Brown, M. V., ... & Waite, A. M. (2018). Oceanographic boundaries constrain microbial diversity gradients in the South Pacific Ocean. Proceedings of the National Academy of Sciences, 115(35), E8266-E8483	-31.0006	-169.996	yes	no	no	no	no	water
	South Pacific Ocean	PRJNA385736	Raes, E. J., Bodrossy, L., Van De Kamp, J., Bissett, A., Ostrowski, M., Brown, M. V., ... & Waite, A. M. (2018). Oceanographic boundaries constrain microbial diversity gradients in the South Pacific Ocean. Proceedings of the National Academy of Sciences, 115(35), E8266-E8484	-31.0006	-169.996	yes	no	no	no	no	water
	South Pacific Ocean	PRJNA385736	Raes, E. J., Bodrossy, L., Van De Kamp, J., Bissett, A., Ostrowski, M., Brown, M. V., ... & Waite, A. M. (2018). Oceanographic boundaries constrain microbial diversity gradients in the South Pacific Ocean. Proceedings of the National Academy of Sciences, 115(35), E8266-E8485	-30.5042	-169.994	yes	no	no	no	yes	water
	South Pacific Ocean	PRJNA385736	Raes, E. J., Bodrossy, L., Van De Kamp, J., Bissett, A., Ostrowski, M., Brown, M. V., ... & Waite, A. M. (2018). Oceanographic boundaries constrain microbial diversity gradients in the South Pacific Ocean. Proceedings of the National Academy of Sciences, 115(35), E8266-E8486	-30.5042	-169.994	yes	no	no	no	yes	water
	South Pacific Ocean	PRJNA385736	Raes, E. J., Bodrossy, L., Van De Kamp, J., Bissett, A., Ostrowski, M., Brown, M. V., ... & Waite, A. M. (2018). Oceanographic boundaries constrain microbial diversity gradients in the South Pacific Ocean. Proceedings of the National Academy of Sciences, 115(35), E8266-E8487	-30.5042	-169.994	yes	no	no	no	yes	water
	South Pacific Ocean	PRJNA385736	Raes, E. J., Bodrossy, L., Van De Kamp, J., Bissett, A., Ostrowski, M., Brown, M. V., ... & Waite, A. M. (2018). Oceanographic boundaries constrain microbial diversity gradients in the South Pacific Ocean. Proceedings of the National Academy of Sciences, 115(35), E8266-E8488	-29.9906	-169.981	yes	no	no	no	no	water
	South Pacific Ocean	PRJNA385736	Raes, E. J., Bodrossy, L., Van De Kamp, J., Bissett, A., Ostrowski, M., Brown, M. V., ... & Waite, A. M. (2018). Oceanographic boundaries constrain microbial diversity gradients in the South Pacific Ocean. Proceedings of the National Academy of Sciences, 115(35), E8266-E8489	-29.9906	-169.981	yes	no	no	no	no	water
	South Pacific Ocean	PRJNA385736	Raes, E. J., Bodrossy, L., Van De Kamp, J., Bissett, A., Ostrowski, M., Brown, M. V., ... & Waite, A. M. (2018). Oceanographic boundaries constrain microbial diversity gradients in the South Pacific Ocean. Proceedings of the National Academy of Sciences, 115(35), E8266-E8490	-29.9906	-169.981	yes	no	no	no	no	water
	South Pacific Ocean	PRJNA385736	Raes, E. J., Bodrossy, L., Van De Kamp, J., Bissett, A., Ostrowski, M., Brown, M. V., ... & Waite, A. M. (2018). Oceanographic boundaries constrain microbial diversity gradients in the South Pacific Ocean. Proceedings of the National Academy of Sciences, 115(35), E8266-E8491	-29.499	-169.996	yes	no	no	no	no	water
	South Pacific Ocean	PRJNA385736	Raes, E. J., Bodrossy, L., Van De Kamp, J., Bissett, A., Ostrowski, M., Brown, M. V., ... & Waite, A. M. (2018). Oceanographic boundaries constrain microbial diversity gradients in the South Pacific Ocean. Proceedings of the National Academy of Sciences, 115(35), E8266-E8492	-29.499	-169.996	yes	no	no	no	no	water
	South Pacific Ocean	PRJNA385736	Raes, E. J., Bodrossy, L., Van De Kamp, J., Bissett, A., Ostrowski, M., Brown, M. V., ... & Waite, A. M. (2018). Oceanographic boundaries constrain microbial diversity gradients in the South Pacific Ocean. Proceedings of the National Academy of Sciences, 115(35), E8266-E8493	-29.499	-169.996	yes	no	no	no	no	water
	South Pacific Ocean	PRJNA385736	Raes, E. J., Bodrossy, L., Van De Kamp, J., Bissett, A., Ostrowski, M., Brown, M. V., ... & Waite, A. M. (2018). Oceanographic boundaries constrain microbial diversity gradients in the South Pacific Ocean. Proceedings of the National Academy of Sciences, 115(35), E8266-E8494	-28.9992	-169.984	yes	no	no	no	yes	water
	South Pacific Ocean	PRJNA385736	Raes, E. J., Bodrossy, L., Van De Kamp, J., Bissett, A., Ostrowski, M., Brown, M. V., ... & Waite, A. M. (2018). Oceanographic boundaries constrain microbial diversity gradients in the South Pacific Ocean. Proceedings of the National Academy of Sciences, 115(35), E8266-E8495	-28.9992	-169.984	yes	no	no	no	yes	water
	South Pacific Ocean	PRJNA385736	Raes, E. J., Bodrossy, L., Van De Kamp, J., Bissett, A., Ostrowski, M., Brown, M. V., ... & Waite, A. M. (2018). Oceanographic boundaries constrain microbial diversity gradients in the South Pacific Ocean. Proceedings of the National Academy of Sciences, 115(35), E8266-E8496	-28.9992	-169.984	yes	no	no	no	yes	water
	South Pacific Ocean	PRJNA385736	Raes, E. J., Bodrossy, L., Van De Kamp, J., Bissett, A., Ostrowski, M., Brown, M. V., ... & Waite, A. M. (2018). Oceanographic boundaries constrain microbial diversity gradients in the South Pacific Ocean. Proceedings of the National Academy of Sciences, 115(35), E8266-E8497	-28.5013	-169.997	yes	no	no	no	no	water
	South Pacific Ocean	PRJNA385736	Raes, E. J., Bodrossy, L., Van De Kamp, J., Bissett, A., Ostrowski, M., Brown, M. V., ... & Waite, A. M. (2018). Oceanographic boundaries constrain microbial diversity gradients in the South Pacific Ocean. Proceedings of the National Academy of Sciences, 115(35), E8266-E8498	-28.5013	-169.997	yes	no	no	no	no	water
	South Pacific Ocean	PRJNA385736	Raes, E. J., Bodrossy, L., Van De Kamp, J., Bissett, A., Ostrowski, M., Brown, M. V., ... & Waite, A. M. (2018). Oceanographic boundaries constrain microbial diversity gradients in the South Pacific Ocean. Proceedings of the National Academy of Sciences, 115(35), E8266-E8499	-28.5013	-169.997	yes	no	no	no	no	water
	South Pacific Ocean	PRJNA385736	Raes, E. J., Bodrossy, L., Van De Kamp, J., Bissett, A., Ostrowski, M., Brown, M. V., ... & Waite, A. M. (2018). Oceanographic boundaries constrain microbial diversity gradients in the South Pacific Ocean. Proceedings of the National Academy of Sciences, 115(35), E8266-E8500	-27.2661	-169.997	yes	no	no	no	no	water
	South Pacific Ocean	PRJNA385736	Raes, E. J., Bodrossy, L., Van De Kamp, J., Bissett, A., Ostrowski, M., Brown, M. V., ... & Waite, A. M. (2018). Oceanographic boundaries constrain microbial diversity gradients in the South Pacific Ocean. Proceedings of the National Academy of Sciences, 115(35), E8266-E8501	-27.2661	-169.997	yes	no	no	no	no	water
	South Pacific Ocean	PRJNA385736	Raes, E. J., Bodrossy, L., Van De Kamp, J., Bissett, A., Ostrowski, M., Brown, M. V., ... & Waite, A. M. (2018). Oceanographic boundaries constrain microbial diversity gradients in the South Pacific Ocean. Proceedings of the National Academy of Sciences, 115(35), E8266-E8502	-27.2661	-169.997	yes	no	no	no	no	water
	South Pacific Ocean	PRJNA385736	Raes, E. J., Bodrossy, L., Van De Kamp, J., Bissett, A., Ostrowski, M., Brown, M. V., ... & Waite, A. M. (2018). Oceanographic boundaries constrain microbial diversity gradients in the South Pacific Ocean. Proceedings of the National Academy of Sciences, 115(35), E8266-E8503	-26.4815	-169.996	yes	no	no	no	no	water
	South Pacific Ocean	PRJNA385736	Raes, E. J., Bodrossy, L., Van De Kamp, J., Bissett, A., Ostrowski, M., Brown, M. V., ... & Waite, A. M. (2018). Oceanographic boundaries constrain microbial diversity gradients in the South Pacific Ocean. Proceedings of the National Academy of Sciences, 115(35), E8266-E8504	-26.4815	-169.996	yes	no	no	no	no	water
	South Pacific Ocean	PRJNA385736	Raes, E. J., Bodrossy, L., Van De Kamp, J., Bissett, A., Ostrowski, M., Brown, M. V., ... & Waite, A. M. (2018). Oceanographic boundaries constrain microbial diversity gradients in the South Pacific Ocean. Proceedings of the National Academy of Sciences, 115(35), E8266-E8505	-26.4815	-169.996	yes	no	no	no	no	water
	South Pacific Ocean	PRJNA385736	Raes, E. J., Bodrossy, L., Van De Kamp, J., Bissett, A., Ostrowski, M., Brown, M. V., ... & Waite, A. M. (2018). Oceanographic boundaries constrain microbial diversity gradients in the South Pacific Ocean. Proceedings of the National Academy of Sciences, 115(35), E8266-E8506	-25.9841	-169.996	yes	no	no	no	yes	water
	South Pacific Ocean	PRJNA385736	Raes, E. J., Bodrossy, L., Van De Kamp, J., Bissett, A., Ostrowski, M., Brown, M. V., ... & Waite, A. M. (2018). Oceanographic boundaries constrain microbial diversity gradients in the South Pacific Ocean. Proceedings of the National Academy of Sciences, 115(35), E8266-E8507	-25.9841	-169.996	yes	no	no	no	yes	water
	South Pacific Ocean	PRJNA385736	Raes, E. J., Bodrossy, L., Van De Kamp, J., Bissett, A., Ostrowski, M., Brown, M. V., ... & Waite, A. M. (2018). Oceanographic boundaries constrain microbial diversity gradients in the South Pacific Ocean. Proceedings of the National Academy of Sciences, 115(35), E8266-E8508	-25.9841	-169.996	yes	no	no	no	yes	water
	South Pacific Ocean	PRJNA385736	Raes, E. J., Bodrossy, L., Van De Kamp, J., Bissett, A., Ostrowski, M., Brown, M. V., ... & Waite, A. M. (2018). Oceanographic boundaries constrain microbial diversity gradients in the South Pacific Ocean. Proceedings of the National Academy of Sciences, 115(35), E8266-E8509	-25.4917	-170.002	yes	no	no	no	no	water
	South Pacific Ocean	PRJNA385736	Raes, E. J., Bodrossy, L., Van De Kamp, J., Bissett, A., Ostrowski, M., Brown, M. V., ... & Waite, A. M. (2018). Oceanographic boundaries constrain microbial diversity gradients in the South Pacific Ocean. Proceedings of the National Academy of Sciences, 115(35), E8266-E8510	-25.4917	-170.002	yes	no	no	no	no	water
	South Pacific Ocean	PRJNA385736	Raes, E. J., Bodrossy, L., Van De Kamp, J., Bissett, A., Ostrowski, M., Brown, M. V., ... & Waite, A. M. (2018). Oceanographic boundaries constrain microbial diversity gradients in the South Pacific Ocean. Proceedings of the National Academy of Sciences, 115(35), E8266-E8511	-25.4917	-170.002	yes	no	no	no	no	water
	South Pacific Ocean	PRJNA385736	Raes, E. J., Bodrossy, L., Van De Kamp, J., Bissett, A., Ostrowski, M., Brown, M. V., ... & Waite, A. M. (2018). Oceanographic boundaries constrain microbial diversity gradients in the South Pacific Ocean. Proceedings of the National Academy of Sciences, 115(35), E8266-E8512	-24.9931	-170.004	yes	no	no	no	no	water
	South Pacific Ocean	PRJNA385736	Raes, E. J., Bodrossy, L., Van De Kamp, J., Bissett, A., Ostrowski, M., Brown, M. V., ... & Waite, A. M. (2018). Oceanographic boundaries constrain microbial diversity gradients in the South Pacific Ocean. Proceedings of the National Academy of Sciences, 115(35), E8266-E8513	-24.9931	-170.004	yes	no	no	no	no	water
	South Pacific Ocean	PRJNA385736	Raes, E. J., Bodrossy, L., Van De Kamp, J., Bissett, A., Ostrowski, M., Brown, M. V., ... & Waite, A. M. (2018). Oceanographic boundaries constrain microbial diversity gradients in the South Pacific Ocean. Proceedings of the National Academy of Sciences, 115(35), E8266-E8514	-24.9931	-170.004	yes	no	no	no	no	water
	South Pacific Ocean	PRJNA385736	Raes, E. J., Bodrossy, L., Van De Kamp, J., Bissett, A., Ostrowski, M., Brown, M. V., ... & Waite, A. M. (2018). Oceanographic boundaries constrain microbial diversity gradients in the South Pacific Ocean. Proceedings of the National Academy of Sciences, 115(35), E8266-E8515	-24.4992	-170.002	yes	no	no	no	yes	water
	South Pacific Ocean	PRJNA385736	Raes, E. J., Bodrossy, L., Van De Kamp, J., Bissett, A., Ostrowski, M., Brown, M. V., ... & Waite, A. M. (2018). Oceanographic boundaries constrain microbial diversity gradients in the South Pacific Ocean. Proceedings of the National Academy of Sciences, 115(35), E8266-E8516	-24.4992	-170.002	yes	no	no	no	yes	water
	South Pacific Ocean	PRJNA385736	Raes, E. J., Bodrossy, L., Van De Kamp, J., Bissett, A., Ostrowski, M., Brown, M. V., ... & Waite, A. M. (2018). Oceanographic boundaries constrain microbial diversity gradients in the South Pacific Ocean. Proceedings of the National Academy of Sciences, 115(35), E8266-E8517	-24.4992	-170.002	yes	no	no	no	yes	water
	South Pacific Ocean	PRJNA385736	Raes, E. J., Bodrossy, L., Van De Kamp, J., Bissett, A., Ostrowski, M., Brown, M. V., ... & Waite, A. M. (2018). Oceanographic boundaries constrain microbial diversity gradients in the South Pacific Ocean. Proceedings of the National Academy of Sciences, 115(35), E8266-E8518	-23.9956	-170.004	yes	no	no	no	no	water
	South Pacific Ocean	PRJNA385736	Raes, E. J., Bodrossy, L., Van De Kamp, J., Bissett, A., Ostrowski, M., Brown, M. V., ... & Waite, A. M. (2018). Oceanographic boundaries constrain microbial diversity gradients in the South Pacific Ocean. Proceedings of the National Academy of Sciences, 115(35), E8266-E8519	-23.9956	-170.004	yes	no	no	no	no	water
	South Pacific Ocean	PRJNA385736	Raes, E. J., Bodrossy, L., Van De Kamp, J., Bissett, A., Ostrowski, M., Brown, M. V., ... & Waite, A. M. (2018). Oceanographic boundaries constrain microbial diversity gradients in the South Pacific Ocean. Proceedings of the National Academy of Sciences, 115(35), E8266-E8520	-23.9956	-170.004	yes	no	no	no	no	water
	South Pacific Ocean	PRJNA385736	Raes, E. J., Bodrossy, L., Van De Kamp, J., Bissett, A., Ostrowski, M., Brown, M. V., ... & Waite, A. M. (2018). Oceanographic boundaries constrain microbial diversity gradients in the South Pacific Ocean. Proceedings of the National Academy of Sciences, 115(35), E8266-E8521	-23.5034	-169.998	yes	no	no	no	no	water
	South Pacific Ocean	PRJNA385736	Raes, E. J., Bodrossy, L., Van De Kamp, J., Bissett, A., Ostrowski, M., Brown, M. V., ... & Waite, A. M. (2018). Oceanographic boundaries constrain microbial diversity gradients in the South Pacific Ocean. Proceedings of the National Academy of Sciences, 115(35), E8266-E8522	-23.5034	-169.998	yes	no	no	no	no	water
	South Pacific Ocean	PRJNA385736	Raes, E. J., Bodrossy, L., Van De Kamp, J., Bissett, A., Ostrowski, M., Brown, M. V., ... & Waite, A. M. (2018). Oceanographic boundaries constrain microbial diversity gradients in the South Pacific Ocean. Proceedings of the National Academy of Sciences, 115(35), E8266-E8523	-23.5034	-169.998	yes	no	no	no	no	water
	South Pacific Ocean	PRJNA385736	Raes, E. J., Bodrossy, L., Van De Kamp, J., Bissett, A., Ostrowski, M., Brown, M. V., ... & Waite, A. M. (2018). Oceanographic boundaries constrain microbial diversity gradients in the South Pacific Ocean. Proceedings of the National Academy of Sciences, 115(35), E8266-E8524	-22.9951	-170	yes	no	no	no	no	water
	South Pacific Ocean	PRJNA385736	Raes, E. J., Bodrossy, L., Van De Kamp, J., Bissett, A., Ostrowski, M., Brown, M. V., ... & Waite, A. M. (2018). Oceanographic boundaries constrain microbial diversity gradients in the South Pacific Ocean. Proceedings of the National Academy of Sciences, 115(35), E8266-E8525	-22.9951	-170	yes	no	no	no	no	water
	South Pacific Ocean	PRJNA385736	Raes, E. J., Bodrossy, L., Van De Kamp, J., Bissett, A., Ostrowski, M., Brown, M. V., ... & Waite, A. M. (2018). Oceanographic boundaries constrain microbial diversity gradients in the South Pacific Ocean. Proceedings of the National Academy of Sciences, 115(35), E8266-E8526	-22.9951	-170	yes	no	no	no	no	water
	South Pacific Ocean	PRJNA385736	Raes, E. J., Bodrossy, L., Van De Kamp, J., Bissett, A., Ostrowski, M., Brown, M. V., ... & Waite, A. M. (2018). Oceanographic boundaries constrain microbial diversity gradients in the South Pacific Ocean. Proceedings of the National Academy of Sciences, 115(35), E8266-E8527	-22.4992	-170	yes	no	no	no	no	water
	South Pacific Ocean	PRJNA385736	Raes, E. J., Bodrossy, L., Van De Kamp, J., Bissett, A., Ostrowski, M., Brown, M. V., ... & Waite, A. M. (2018). Oceanographic boundaries constrain microbial diversity gradients in the South Pacific Ocean. Proceedings of the National Academy of Sciences, 115(35), E8266-E8528	-22.4992	-170	yes	no	no	no	no	water
	South Pacific Ocean	PRJNA385736	Raes, E. J., Bodrossy, L., Van De Kamp, J., Bissett, A., Ostrowski, M., Brown, M. V., ... & Waite, A. M. (2018). Oceanographic boundaries constrain microbial diversity gradients in the South Pacific Ocean. Proceedings of the National Academy of Sciences, 115(35), E8266-E8529	-22.4992	-170	yes	no	no	no	no	water
	South Pacific Ocean	PRJNA385736	Raes, E. J., Bodrossy, L., Van De Kamp, J., Bissett, A., Ostrowski, M., Brown, M. V., ... & Waite, A. M. (2018). Oceanographic boundaries constrain microbial diversity gradients in the South Pacific Ocean. Proceedings of the National Academy of Sciences, 115(35), E8266-E8530	-22.0018	-170	yes	no	no	no	no	water
	South Pacific Ocean	PRJNA385736	Raes, E. J., Bodrossy, L., Van De Kamp, J., Bissett, A., Ostrowski, M., Brown, M. V., ... & Waite, A. M. (2018). Oceanographic boundaries constrain microbial diversity gradients in the South Pacific Ocean. Proceedings of the National Academy of Sciences, 115(35), E8266-E8531	-22.0018	-170	yes	no	no	no	no	water
	South Pacific Ocean	PRJNA385736	Raes, E. J., Bodrossy, L., Van De Kamp, J., Bissett, A., Ostrowski, M., Brown, M. V., ... & Waite, A. M. (2018). Oceanographic boundaries constrain microbial diversity gradients in the South Pacific Ocean. Proceedings of the National Academy of Sciences, 115(35), E8266-E8532	-22.0018	-170	yes	no	no	no	no	water
	South Pacific Ocean	PRJNA385736	Raes, E. J., Bodrossy, L., Van De Kamp, J., Bissett, A., Ostrowski, M., Brown, M. V., ... & Waite, A. M. (2018). Oceanographic boundaries constrain microbial diversity gradients in the South Pacific Ocean. Proceedings of the National Academy of Sciences, 115(35), E8266-E8533	-21.5007	-170	yes	no	no	no	yes	water
	South Pacific Ocean	PRJNA385736	Raes, E. J., Bodrossy, L., Van De Kamp, J., Bissett, A., Ostrowski, M., Brown, M. V., ... & Waite, A. M. (2018). Oceanographic boundaries constrain microbial diversity gradients in the South Pacific Ocean. Proceedings of the National Academy of Sciences, 115(35), E8266-E8534	-21.5007	-170	yes	no	no	no	yes	water
	South Pacific Ocean	PRJNA385736	Raes, E. J., Bodrossy, L., Van De Kamp, J., Bissett, A., Ostrowski, M., Brown, M. V., ... & Waite, A. M. (2018). Oceanographic boundaries constrain microbial diversity gradients in the South Pacific Ocean. Proceedings of the National Academy of Sciences, 115(35), E8266-E8535	-21.5007	-170	yes	no	no	no	yes	water
	South Pacific Ocean	PRJNA385736	Raes, E. J., Bodrossy, L., Van De Kamp, J., Bissett, A., Ostrowski, M., Brown, M. V., ... & Waite, A. M. (2018). Oceanographic boundaries constrain microbial diversity gradients in the South Pacific Ocean. Proceedings of the National Academy of Sciences, 115(35), E8266-E8536	-20.9973	-169.999	yes	no	no	no	yes	water
	South Pacific Ocean	PRJNA385736	Raes, E. J., Bodrossy, L., Van De Kamp, J., Bissett, A., Ostrowski, M., Brown, M. V., ... & Waite, A. M. (2018). Oceanographic boundaries constrain microbial diversity gradients in the South Pacific Ocean. Proceedings of the National Academy of Sciences, 115(35), E8266-E8537	-20.9973	-169.999	yes	no	no	no	yes	water
	South Pacific Ocean	PRJNA385736	Raes, E. J., Bodrossy, L., Van De Kamp, J., Bissett, A., Ostrowski, M., Brown, M. V., ... & Waite, A. M. (2018). Oceanographic boundaries constrain microbial diversity gradients in the South Pacific Ocean. Proceedings of the National Academy of Sciences, 115(35), E8266-E8538	-20.9973	-169.999	yes	no	no	no	yes	water
	South Pacific Ocean	PRJNA385736	Raes, E. J., Bodrossy, L., Van De Kamp, J., Bissett, A., Ostrowski, M., Brown, M. V., ... & Waite, A. M. (2018). Oceanographic boundaries constrain microbial diversity gradients in the South Pacific Ocean. Proceedings of the National Academy of Sciences, 115(35), E8266-E8539	-20.5032	-169.999	yes	no	no	no	no	water
	South Pacific Ocean	PRJNA385736	Raes, E. J., Bodrossy, L., Van De Kamp, J., Bissett, A., Ostrowski, M., Brown, M. V., ... & Waite, A. M. (2018). Oceanographic boundaries constrain microbial diversity gradients in the South Pacific Ocean. Proceedings of the National Academy of Sciences, 115(35), E8266-E8540	-20.5032	-169.999	yes	no	no	no	no	water
	South Pacific Ocean	PRJNA385736	Raes, E. J., Bodrossy, L., Van De Kamp, J., Bissett, A., Ostrowski, M., Brown, M. V., ... & Waite, A. M. (2018). Oceanographic boundaries constrain microbial diversity gradients in the South Pacific Ocean. Proceedings of the National Academy of Sciences, 115(35), E8266-E8541	-20.5032	-169.999	yes	no	no	no	no	water
	South Pacific Ocean	PRJNA385736	Raes, E. J., Bodrossy, L., Van De Kamp, J., Bissett, A., Ostrowski, M., Brown, M. V., ... & Waite, A. M. (2018). Oceanographic boundaries constrain microbial diversity gradients in the South Pacific Ocean. Proceedings of the National Academy of Sciences, 115(35), E8266-E8542	-19.9982	-170.002	yes	no	no	no	yes	water
	South Pacific Ocean	PRJNA385736	Raes, E. J., Bodrossy, L., Van De Kamp, J., Bissett, A., Ostrowski, M., Brown, M. V., ... & Waite, A. M. (2018). Oceanographic boundaries constrain microbial diversity gradients in the South Pacific Ocean. Proceedings of the National Academy of Sciences, 115(35), E8266-E8543	-19.9982	-170.002	yes	no	no	no	yes	water
	South Pacific Ocean	PRJNA385736	Raes, E. J., Bodrossy, L., Van De Kamp, J., Bissett, A., Ostrowski, M., Brown, M. V., ... & Waite, A. M. (2018). Oceanographic boundaries constrain microbial diversity gradients in the South Pacific Ocean. Proceedings of the National Academy of Sciences, 115(35), E8266-E8544	-19.9982	-170.002	yes	no	no	no	yes	water
	South Pacific Ocean	PRJNA385736	Raes, E. J., Bodrossy, L., Van De Kamp, J., Bissett, A., Ostrowski, M., Brown, M. V., ... & Waite, A. M. (2018). Oceanographic boundaries constrain microbial diversity gradients in the South Pacific Ocean. Proceedings of the National Academy of Sciences, 115(35), E8266-E8545	-19.4953	-170.003	yes	no	no	no	yes	water
	South Pacific Ocean	PRJNA385736	Raes, E. J., Bodrossy, L., Van De Kamp, J., Bissett, A., Ostrowski, M., Brown, M. V., ... & Waite, A. M. (2018). Oceanographic boundaries constrain microbial diversity gradients in the South Pacific Ocean. Proceedings of the National Academy of Sciences, 115(35), E8266-E8546	-19.4953	-170.003	yes	no	no	no	yes	water
	South Pacific Ocean	PRJNA385736	Raes, E. J., Bodrossy, L., Van De Kamp, J., Bissett, A., Ostrowski, M., Brown, M. V., ... & Waite, A. M. (2018). Oceanographic boundaries constrain microbial diversity gradients in the South Pacific Ocean. Proceedings of the National Academy of Sciences, 115(35), E8266-E8547	-19.4953	-170.003	yes	no	no	no	yes	water
	South Pacific Ocean	PRJNA385736	Raes, E. J., Bodrossy, L., Van De Kamp, J., Bissett, A., Ostrowski, M., Brown, M. V., ... & Waite, A. M. (2018). Oceanographic boundaries constrain microbial diversity gradients in the South Pacific Ocean. Proceedings of the National Academy of Sciences, 115(35), E8266-E8548	-19.0012	-170.059	yes	no	no	no	yes	water
	South Pacific Ocean	PRJNA385736	Raes, E. J., Bodrossy, L., Van De Kamp, J., Bissett, A., Ostrowski, M., Brown, M. V., ... & Waite, A. M. (2018). Oceanographic boundaries constrain microbial diversity gradients in the South Pacific Ocean. Proceedings of the National Academy of Sciences, 115(35), E8266-E8549	-19.0012	-170.059	yes	no	no	no	yes	water
	South Pacific Ocean	PRJNA385736	Raes, E. J., Bodrossy, L., Van De Kamp, J., Bissett, A., Ostrowski, M., Brown, M. V., ... & Waite, A. M. (2018). Oceanographic boundaries constrain microbial diversity gradients in the South Pacific Ocean. Proceedings of the National Academy of Sciences, 115(35), E8266-E8550	-19.0012	-170.059	yes	no	no	no	yes	water
	South Pacific Ocean	PRJNA385736	Raes, E. J., Bodrossy, L., Van De Kamp, J., Bissett, A., Ostrowski, M., Brown, M. V., ... & Waite, A. M. (2018). Oceanographic boundaries constrain microbial diversity gradients in the South Pacific Ocean. Proceedings of the National Academy of Sciences, 115(35), E8266-E8551	-18.5012	-170.002	yes	no	no	no	no	water
	South Pacific Ocean	PRJNA385736	Raes, E. J., Bodrossy, L., Van De Kamp, J., Bissett, A., Ostrowski, M., Brown, M. V., ... & Waite, A. M. (2018). Oceanographic boundaries constrain microbial diversity gradients in the South Pacific Ocean. Proceedings of the National Academy of Sciences, 115(35), E8266-E8552	-18.5012	-170.002	yes	no	no	no	no	water
	South Pacific Ocean	PRJNA385736	Raes, E. J., Bodrossy, L., Van De Kamp, J., Bissett, A., Ostrowski, M., Brown, M. V., ... & Waite, A. M. (2018). Oceanographic boundaries constrain microbial diversity gradients in the South Pacific Ocean. Proceedings of the National Academy of Sciences, 115(35), E8266-E8553	-18.5012	-170.002	yes	no	no	no	no	water
	South Pacific Ocean	PRJNA385736	Raes, E. J., Bodrossy, L., Van De Kamp, J., Bissett, A., Ostrowski, M., Brown, M. V., ... & Waite, A. M. (2018). Oceanographic boundaries constrain microbial diversity gradients in the South Pacific Ocean. Proceedings of the National Academy of Sciences, 115(35), E8266-E8554	-17.9986	-170	yes	no	no	no	no	water
	South Pacific Ocean	PRJNA385736	Raes, E. J., Bodrossy, L., Van De Kamp, J., Bissett, A., Ostrowski, M., Brown, M. V., ... & Waite, A. M. (2018). Oceanographic boundaries constrain microbial diversity gradients in the South Pacific Ocean. Proceedings of the National Academy of Sciences, 115(35), E8266-E8555	-17.9986	-170	yes	no	no	no	no	water
	South Pacific Ocean	PRJNA385736	Raes, E. J., Bodrossy, L., Van De Kamp, J., Bissett, A., Ostrowski, M., Brown, M. V., ... & Waite, A. M. (2018). Oceanographic boundaries constrain microbial diversity gradients in the South Pacific Ocean. Proceedings of the National Academy of Sciences, 115(35), E8266-E8556	-17.9986	-170	yes	no	no	no	no	water
	South Pacific Ocean	PRJNA385736	Raes, E. J., Bodrossy, L., Van De Kamp, J., Bissett, A., Ostrowski, M., Brown, M. V., ... & Waite, A. M. (2018). Oceanographic boundaries constrain microbial diversity gradients in the South Pacific Ocean. Proceedings of the National Academy of Sciences, 115(35), E8266-E8557	-17.4987	-170.001	yes	no	no	no	no	water
	South Pacific Ocean	PRJNA385736	Raes, E. J., Bodrossy, L., Van De Kamp, J., Bissett, A., Ostrowski, M., Brown, M. V., ... & Waite, A. M. (2018). Oceanographic boundaries constrain microbial diversity gradients in the South Pacific Ocean. Proceedings of the National Academy of Sciences, 115(35), E8266-E8558	-17.4987	-170.001	yes	no	no	no	no	water
	South Pacific Ocean	PRJNA385736	Raes, E. J., Bodrossy, L., Van De Kamp, J., Bissett, A., Ostrowski, M., Brown, M. V., ... & Waite, A. M. (2018). Oceanographic boundaries constrain microbial diversity gradients in the South Pacific Ocean. Proceedings of the National Academy of Sciences, 115(35), E8266-E8559	-17.4987	-170.001	yes	no	no	no	no	water
	South Pacific Ocean	PRJNA385736	Raes, E. J., Bodrossy, L., Van De Kamp, J., Bissett, A., Ostrowski, M., Brown, M. V., ... & Waite, A. M. (2018). Oceanographic boundaries constrain microbial diversity gradients in the South Pacific Ocean. Proceedings of the National Academy of Sciences, 115(35), E8266-E8560	-17.0014	-170.001	yes	no	no	no	no	water
	South Pacific Ocean	PRJNA385736	Raes, E. J., Bodrossy, L., Van De Kamp, J., Bissett, A., Ostrowski, M., Brown, M. V., ... & Waite, A. M. (2018). Oceanographic boundaries constrain microbial diversity gradients in the South Pacific Ocean. Proceedings of the National Academy of Sciences, 115(35), E8266-E8561	-17.0014	-170.001	yes	no	no	no	no	water
	South Pacific Ocean	PRJNA385736	Raes, E. J., Bodrossy, L., Van De Kamp, J., Bissett, A., Ostrowski, M., Brown, M. V., ... & Waite, A. M. (2018). Oceanographic boundaries constrain microbial diversity gradients in the South Pacific Ocean. Proceedings of the National Academy of Sciences, 115(35), E8266-E8562	-17.0014	-170.001	yes	no	no	no	no	water
	South Pacific Ocean	PRJNA385736	Raes, E. J., Bodrossy, L., Van De Kamp, J., Bissett, A., Ostrowski, M., Brown, M. V., ... & Waite, A. M. (2018). Oceanographic boundaries constrain microbial diversity gradients in the South Pacific Ocean. Proceedings of the National Academy of Sciences, 115(35), E8266-E8563	-16.5027	-170	yes	no	no	no	no	water
	South Pacific Ocean	PRJNA385736	Raes, E. J., Bodrossy, L., Van De Kamp, J., Bissett, A., Ostrowski, M., Brown, M. V., ... & Waite, A. M. (2018). Oceanographic boundaries constrain microbial diversity gradients in the South Pacific Ocean. Proceedings of the National Academy of Sciences, 115(35), E8266-E8564	-16.5027	-170	yes	no	no	no	no	water
	South Pacific Ocean	PRJNA385736	Raes, E. J., Bodrossy, L., Van De Kamp, J., Bissett, A., Ostrowski, M., Brown, M. V., ... & Waite, A. M. (2018). Oceanographic boundaries constrain microbial diversity gradients in the South Pacific Ocean. Proceedings of the National Academy of Sciences, 115(35), E8266-E8565	-16.5027	-170	yes	no	no	no	no	water
	South Pacific Ocean	PRJNA385736	Raes, E. J., Bodrossy, L., Van De Kamp, J., Bissett, A., Ostrowski, M., Brown, M. V., ... & Waite, A. M. (2018). Oceanographic boundaries constrain microbial diversity gradients in the South Pacific Ocean. Proceedings of the National Academy of Sciences, 115(35), E8266-E8566	-16.0017	-170.002	yes	no	no	no	no	water
	South Pacific Ocean	PRJNA385736	Raes, E. J., Bodrossy, L., Van De Kamp, J., Bissett, A., Ostrowski, M., Brown, M. V., ... & Waite, A. M. (2018). Oceanographic boundaries constrain microbial diversity gradients in the South Pacific Ocean. Proceedings of the National Academy of Sciences, 115(35), E8266-E8567	-16.0017	-170.002	yes	no	no	no	no	water
	South Pacific Ocean	PRJNA385736	Raes, E. J., Bodrossy, L., Van De Kamp, J., Bissett, A., Ostrowski, M., Brown, M. V., ... & Waite, A. M. (2018). Oceanographic boundaries constrain microbial diversity gradients in the South Pacific Ocean. Proceedings of the National Academy of Sciences, 115(35), E8266-E8568	-16.0017	-170.002	yes	no	no	no	no	water
	South Pacific Ocean	PRJNA385736	Raes, E. J., Bodrossy, L., Van De Kamp, J., Bissett, A., Ostrowski, M., Brown, M. V., ... & Waite, A. M. (2018). Oceanographic boundaries constrain microbial diversity gradients in the South Pacific Ocean. Proceedings of the National Academy of Sciences, 115(35), E8266-E8569	-15.4964	-170.001	yes	no	no	no	no	water
	South Pacific Ocean	PRJNA385736	Raes, E. J., Bodrossy, L., Van De Kamp, J., Bissett, A., Ostrowski, M., Brown, M. V., ... & Waite, A. M. (2018). Oceanographic boundaries constrain microbial diversity gradients in the South Pacific Ocean. Proceedings of the National Academy of Sciences, 115(35), E8266-E8570	-15.4964	-170.001	yes	no	no	no	no	water
	South Pacific Ocean	PRJNA385736	Raes, E. J., Bodrossy, L., Van De Kamp, J., Bissett, A., Ostrowski, M., Brown, M. V., ... & Waite, A. M. (2018). Oceanographic boundaries constrain microbial diversity gradients in the South Pacific Ocean. Proceedings of the National Academy of Sciences, 115(35), E8266-E8571	-15.4964	-170.001	yes	no	no	no	no	water
	Amundsen Sea Polynya	PRJEB23910	Swalethorp et al. 2019. Microzooplankton distribution in the Amundsen Sea Polynya (Antarctica) during an extensive Phaeocystis antarctica bloom. https://doi.org/10.1016/j.pocean.2018.10.008	-73.9666	-118.035	yes	no	no	no	no	water
	Amundsen Sea Polynya	PRJEB23911	Swalethorp et al. 2019. Microzooplankton distribution in the Amundsen Sea Polynya (Antarctica) during an extensive Phaeocystis antarctica bloom. https://doi.org/10.1016/j.pocean.2018.10.009	-73.9666	-118.035	yes	no	no	no	no	water
	Amundsen Sea Polynya	PRJEB23912	Swalethorp et al. 2019. Microzooplankton distribution in the Amundsen Sea Polynya (Antarctica) during an extensive Phaeocystis antarctica bloom. https://doi.org/10.1016/j.pocean.2018.10.010	-73.9666	-118.035	yes	no	no	no	no	water
	Amundsen Sea Polynya	PRJEB23913	Swalethorp et al. 2019. Microzooplankton distribution in the Amundsen Sea Polynya (Antarctica) during an extensive Phaeocystis antarctica bloom. https://doi.org/10.1016/j.pocean.2018.10.011	-73.9666	-118.035	yes	no	no	no	no	water
	Amundsen Sea Polynya	PRJEB23914	Swalethorp et al. 2019. Microzooplankton distribution in the Amundsen Sea Polynya (Antarctica) during an extensive Phaeocystis antarctica bloom. https://doi.org/10.1016/j.pocean.2018.10.012	-73.9666	-118.035	yes	no	no	no	no	water
	Amundsen Sea Polynya	PRJEB23915	Swalethorp et al. 2019. Microzooplankton distribution in the Amundsen Sea Polynya (Antarctica) during an extensive Phaeocystis antarctica bloom. https://doi.org/10.1016/j.pocean.2018.10.013	-73.9666	-118.035	yes	no	no	no	no	water
	Amundsen Sea Polynya	PRJEB23916	Swalethorp et al. 2019. Microzooplankton distribution in the Amundsen Sea Polynya (Antarctica) during an extensive Phaeocystis antarctica bloom. https://doi.org/10.1016/j.pocean.2018.10.014	-73.1852	-115	yes	no	no	no	no	water
	Amundsen Sea Polynya	PRJEB23917	Swalethorp et al. 2019. Microzooplankton distribution in the Amundsen Sea Polynya (Antarctica) during an extensive Phaeocystis antarctica bloom. https://doi.org/10.1016/j.pocean.2018.10.015	-73.1853	-115	yes	no	no	no	no	water
	Amundsen Sea Polynya	PRJEB23918	Swalethorp et al. 2019. Microzooplankton distribution in the Amundsen Sea Polynya (Antarctica) during an extensive Phaeocystis antarctica bloom. https://doi.org/10.1016/j.pocean.2018.10.016	-73.1849	-115.001	yes	no	no	no	no	water
	Amundsen Sea Polynya	PRJEB23919	Swalethorp et al. 2019. Microzooplankton distribution in the Amundsen Sea Polynya (Antarctica) during an extensive Phaeocystis antarctica bloom. https://doi.org/10.1016/j.pocean.2018.10.017	-73.1849	-115.001	yes	no	no	no	no	water
	Amundsen Sea Polynya	PRJEB23920	Swalethorp et al. 2019. Microzooplankton distribution in the Amundsen Sea Polynya (Antarctica) during an extensive Phaeocystis antarctica bloom. https://doi.org/10.1016/j.pocean.2018.10.018	-73.183	-115.002	yes	no	no	no	no	water
	Amundsen Sea Polynya	PRJEB23921	Swalethorp et al. 2019. Microzooplankton distribution in the Amundsen Sea Polynya (Antarctica) during an extensive Phaeocystis antarctica bloom. https://doi.org/10.1016/j.pocean.2018.10.019	-73.1834	-115.002	yes	no	no	no	no	water
	Amundsen Sea Polynya	PRJEB23922	Swalethorp et al. 2019. Microzooplankton distribution in the Amundsen Sea Polynya (Antarctica) during an extensive Phaeocystis antarctica bloom. https://doi.org/10.1016/j.pocean.2018.10.020	-72.9996	-113.304	yes	no	no	no	no	water
	Amundsen Sea Polynya	PRJEB23923	Swalethorp et al. 2019. Microzooplankton distribution in the Amundsen Sea Polynya (Antarctica) during an extensive Phaeocystis antarctica bloom. https://doi.org/10.1016/j.pocean.2018.10.021	-72.9996	-113.304	yes	no	no	no	no	water
	Amundsen Sea Polynya	PRJEB23924	Swalethorp et al. 2019. Microzooplankton distribution in the Amundsen Sea Polynya (Antarctica) during an extensive Phaeocystis antarctica bloom. https://doi.org/10.1016/j.pocean.2018.10.022	-72.9996	-113.304	yes	no	no	no	no	water
	Amundsen Sea Polynya	PRJEB23925	Swalethorp et al. 2019. Microzooplankton distribution in the Amundsen Sea Polynya (Antarctica) during an extensive Phaeocystis antarctica bloom. https://doi.org/10.1016/j.pocean.2018.10.023	-72.9996	-113.304	yes	no	no	no	no	water
	Amundsen Sea Polynya	PRJEB23926	Swalethorp et al. 2019. Microzooplankton distribution in the Amundsen Sea Polynya (Antarctica) during an extensive Phaeocystis antarctica bloom. https://doi.org/10.1016/j.pocean.2018.10.024	-73	-113.302	yes	no	no	no	no	water
	Amundsen Sea Polynya	PRJEB23927	Swalethorp et al. 2019. Microzooplankton distribution in the Amundsen Sea Polynya (Antarctica) during an extensive Phaeocystis antarctica bloom. https://doi.org/10.1016/j.pocean.2018.10.025	-73	-113.302	yes	no	no	no	no	water
	Amundsen Sea Polynya	PRJEB23928	Swalethorp et al. 2019. Microzooplankton distribution in the Amundsen Sea Polynya (Antarctica) during an extensive Phaeocystis antarctica bloom. https://doi.org/10.1016/j.pocean.2018.10.026	-73.7013	-115.45	yes	no	no	no	no	water
	Amundsen Sea Polynya	PRJEB23929	Swalethorp et al. 2019. Microzooplankton distribution in the Amundsen Sea Polynya (Antarctica) during an extensive Phaeocystis antarctica bloom. https://doi.org/10.1016/j.pocean.2018.10.027	-73.7013	-115.45	yes	no	no	no	no	water
	Amundsen Sea Polynya	PRJEB23930	Swalethorp et al. 2019. Microzooplankton distribution in the Amundsen Sea Polynya (Antarctica) during an extensive Phaeocystis antarctica bloom. https://doi.org/10.1016/j.pocean.2018.10.028	-73.7013	-115.45	yes	no	no	no	no	water
	Amundsen Sea Polynya	PRJEB23931	Swalethorp et al. 2019. Microzooplankton distribution in the Amundsen Sea Polynya (Antarctica) during an extensive Phaeocystis antarctica bloom. https://doi.org/10.1016/j.pocean.2018.10.029	-73.7013	-115.45	yes	no	no	no	no	water
	Amundsen Sea Polynya	PRJEB23932	Swalethorp et al. 2019. Microzooplankton distribution in the Amundsen Sea Polynya (Antarctica) during an extensive Phaeocystis antarctica bloom. https://doi.org/10.1016/j.pocean.2018.10.030	-73.7013	-115.45	yes	no	no	no	no	water
	Amundsen Sea Polynya	PRJEB23933	Swalethorp et al. 2019. Microzooplankton distribution in the Amundsen Sea Polynya (Antarctica) during an extensive Phaeocystis antarctica bloom. https://doi.org/10.1016/j.pocean.2018.10.031	-73.7013	-115.45	yes	no	no	no	no	water
	Amundsen Sea Polynya	PRJEB23934	Swalethorp et al. 2019. Microzooplankton distribution in the Amundsen Sea Polynya (Antarctica) during an extensive Phaeocystis antarctica bloom. https://doi.org/10.1016/j.pocean.2018.10.032	-73.4161	-115.25	yes	no	no	no	no	water
	Amundsen Sea Polynya	PRJEB23935	Swalethorp et al. 2019. Microzooplankton distribution in the Amundsen Sea Polynya (Antarctica) during an extensive Phaeocystis antarctica bloom. https://doi.org/10.1016/j.pocean.2018.10.033	-73.4161	-115.25	yes	no	no	no	no	water
	Amundsen Sea Polynya	PRJEB23936	Swalethorp et al. 2019. Microzooplankton distribution in the Amundsen Sea Polynya (Antarctica) during an extensive Phaeocystis antarctica bloom. https://doi.org/10.1016/j.pocean.2018.10.034	-73.4161	-115.25	yes	no	no	no	no	water
	Amundsen Sea Polynya	PRJEB23937	Swalethorp et al. 2019. Microzooplankton distribution in the Amundsen Sea Polynya (Antarctica) during an extensive Phaeocystis antarctica bloom. https://doi.org/10.1016/j.pocean.2018.10.035	-73.4161	-115.25	yes	no	no	no	no	water
	Amundsen Sea Polynya	PRJEB23938	Swalethorp et al. 2019. Microzooplankton distribution in the Amundsen Sea Polynya (Antarctica) during an extensive Phaeocystis antarctica bloom. https://doi.org/10.1016/j.pocean.2018.10.036	-73.4161	-115.25	yes	no	no	no	no	water
	Amundsen Sea Polynya	PRJEB23939	Swalethorp et al. 2019. Microzooplankton distribution in the Amundsen Sea Polynya (Antarctica) during an extensive Phaeocystis antarctica bloom. https://doi.org/10.1016/j.pocean.2018.10.037	-73.4161	-115.25	yes	no	no	no	no	water
	Amundsen Sea Polynya	PRJEB23940	Swalethorp et al. 2019. Microzooplankton distribution in the Amundsen Sea Polynya (Antarctica) during an extensive Phaeocystis antarctica bloom. https://doi.org/10.1016/j.pocean.2018.10.038	-73.8013	-113.166	yes	no	no	no	no	water
	Amundsen Sea Polynya	PRJEB23941	Swalethorp et al. 2019. Microzooplankton distribution in the Amundsen Sea Polynya (Antarctica) during an extensive Phaeocystis antarctica bloom. https://doi.org/10.1016/j.pocean.2018.10.039	-73.8013	-113.167	yes	no	no	no	no	water
	Amundsen Sea Polynya	PRJEB23942	Swalethorp et al. 2019. Microzooplankton distribution in the Amundsen Sea Polynya (Antarctica) during an extensive Phaeocystis antarctica bloom. https://doi.org/10.1016/j.pocean.2018.10.040	-73.8015	-113.166	yes	no	no	no	no	water
	Amundsen Sea Polynya	PRJEB23943	Swalethorp et al. 2019. Microzooplankton distribution in the Amundsen Sea Polynya (Antarctica) during an extensive Phaeocystis antarctica bloom. https://doi.org/10.1016/j.pocean.2018.10.041	-73.8014	-113.166	yes	no	no	no	no	water
	Amundsen Sea Polynya	PRJEB23944	Swalethorp et al. 2019. Microzooplankton distribution in the Amundsen Sea Polynya (Antarctica) during an extensive Phaeocystis antarctica bloom. https://doi.org/10.1016/j.pocean.2018.10.042	-73.8017	-113.165	yes	no	no	no	no	water
	Amundsen Sea Polynya	PRJEB23945	Swalethorp et al. 2019. Microzooplankton distribution in the Amundsen Sea Polynya (Antarctica) during an extensive Phaeocystis antarctica bloom. https://doi.org/10.1016/j.pocean.2018.10.043	-73.8017	-113.165	yes	no	no	no	no	water
	Amundsen Sea Polynya	PRJEB23946	Swalethorp et al. 2019. Microzooplankton distribution in the Amundsen Sea Polynya (Antarctica) during an extensive Phaeocystis antarctica bloom. https://doi.org/10.1016/j.pocean.2018.10.044	-73.7071	-113.266	yes	no	no	no	no	water
	Amundsen Sea Polynya	PRJEB23947	Swalethorp et al. 2019. Microzooplankton distribution in the Amundsen Sea Polynya (Antarctica) during an extensive Phaeocystis antarctica bloom. https://doi.org/10.1016/j.pocean.2018.10.045	-73.7071	-113.266	yes	no	no	no	no	water
	Amundsen Sea Polynya	PRJEB23948	Swalethorp et al. 2019. Microzooplankton distribution in the Amundsen Sea Polynya (Antarctica) during an extensive Phaeocystis antarctica bloom. https://doi.org/10.1016/j.pocean.2018.10.046	-73.7073	-113.265	yes	no	no	no	no	water
	Amundsen Sea Polynya	PRJEB23949	Swalethorp et al. 2019. Microzooplankton distribution in the Amundsen Sea Polynya (Antarctica) during an extensive Phaeocystis antarctica bloom. https://doi.org/10.1016/j.pocean.2018.10.047	-73.7073	-113.265	yes	no	no	no	no	water
	Amundsen Sea Polynya	PRJEB23950	Swalethorp et al. 2019. Microzooplankton distribution in the Amundsen Sea Polynya (Antarctica) during an extensive Phaeocystis antarctica bloom. https://doi.org/10.1016/j.pocean.2018.10.048	-73.7073	-113.265	yes	no	no	no	no	water
	Amundsen Sea Polynya	PRJEB23951	Swalethorp et al. 2019. Microzooplankton distribution in the Amundsen Sea Polynya (Antarctica) during an extensive Phaeocystis antarctica bloom. https://doi.org/10.1016/j.pocean.2018.10.049	-73.7073	-113.265	yes	no	no	no	no	water
	western Antarctic Peninsula	PRJNA299401	Lin, Y. et al. (2017). Specific eukaryotic plankton are good predictors of net community production in the Western Antarctic Peninsula. Scientific Reports, 7(1). https://doi.org/10.1038/s41598-017-14109-1	-63.965	-66.8582	yes	no	no	no	no	water
	western Antarctic Peninsula	PRJNA299402	Lin, Y. et al. (2017). Specific eukaryotic plankton are good predictors of net community production in the Western Antarctic Peninsula. Scientific Reports, 7(1). https://doi.org/10.1038/s41598-017-14109-2	-64.6087	-68.295	no	no	no	no	no	water
	western Antarctic Peninsula	PRJNA299403	Lin, Y. et al. (2017). Specific eukaryotic plankton are good predictors of net community production in the Western Antarctic Peninsula. Scientific Reports, 7(1). https://doi.org/10.1038/s41598-017-14109-3	-65.4789	-66.1495	yes	no	no	no	no	water
	western Antarctic Peninsula	PRJNA299404	Lin, Y. et al. (2017). Specific eukaryotic plankton are good predictors of net community production in the Western Antarctic Peninsula. Scientific Reports, 7(1). https://doi.org/10.1038/s41598-017-14109-4	-66.2526	-67.3381	yes	no	no	no	no	water
	western Antarctic Peninsula	PRJNA299405	Lin, Y. et al. (2017). Specific eukaryotic plankton are good predictors of net community production in the Western Antarctic Peninsula. Scientific Reports, 7(1). https://doi.org/10.1038/s41598-017-14109-5	-65.2382	-69.7988	yes	no	no	no	no	water
	western Antarctic Peninsula	PRJNA299406	Lin, Y. et al. (2017). Specific eukaryotic plankton are good predictors of net community production in the Western Antarctic Peninsula. Scientific Reports, 7(1). https://doi.org/10.1038/s41598-017-14109-6	-65.849	-71.3787	no	no	no	no	no	water
	western Antarctic Peninsula	PRJNA299407	Lin, Y. et al. (2017). Specific eukaryotic plankton are good predictors of net community production in the Western Antarctic Peninsula. Scientific Reports, 7(1). https://doi.org/10.1038/s41598-017-14109-7	-66.891	-68.9216	yes	no	no	no	no	water
	western Antarctic Peninsula	PRJNA299408	Lin, Y. et al. (2017). Specific eukaryotic plankton are good predictors of net community production in the Western Antarctic Peninsula. Scientific Reports, 7(1). https://doi.org/10.1038/s41598-017-14109-8	-67.2961	-74.1837	no	no	no	no	no	water
	western Antarctic Peninsula	PRJNA299409	Lin, Y. et al. (2017). Specific eukaryotic plankton are good predictors of net community production in the Western Antarctic Peninsula. Scientific Reports, 7(1). https://doi.org/10.1038/s41598-017-14109-9	-67.7065	-73.2797	yes	no	no	no	no	water
	western Antarctic Peninsula	PRJNA299410	Lin, Y. et al. (2017). Specific eukaryotic plankton are good predictors of net community production in the Western Antarctic Peninsula. Scientific Reports, 7(1). https://doi.org/10.1038/s41598-017-14109-10	-64.5734	-65.3368	yes	no	no	no	no	water
	western Antarctic Peninsula	PRJNA299411	Lin, Y. et al. (2017). Specific eukaryotic plankton are good predictors of net community production in the Western Antarctic Peninsula. Scientific Reports, 7(1). https://doi.org/10.1038/s41598-017-14109-11	-68.2871	-68.6096	yes	no	no	no	no	water
	western Antarctic Peninsula	PRJNA299412	Lin, Y. et al. (2017). Specific eukaryotic plankton are good predictors of net community production in the Western Antarctic Peninsula. Scientific Reports, 7(1). https://doi.org/10.1038/s41598-017-14109-12	-67.1157	-71.5313	yes	no	no	no	no	water
	western Antarctic Peninsula	PRJNA299413	Lin, Y. et al. (2017). Specific eukaryotic plankton are good predictors of net community production in the Western Antarctic Peninsula. Scientific Reports, 7(1). https://doi.org/10.1038/s41598-017-14109-13	-68.1132	-72.3454	no	no	no	no	no	water
	western Antarctic Peninsula	PRJNA299414	Lin, Y. et al. (2017). Specific eukaryotic plankton are good predictors of net community production in the Western Antarctic Peninsula. Scientific Reports, 7(1). https://doi.org/10.1038/s41598-017-14109-14	-64.9417	-64.403	yes	no	no	no	no	water
	western Antarctic Peninsula	PRJNA299415	Lin, Y. et al. (2017). Specific eukaryotic plankton are good predictors of net community production in the Western Antarctic Peninsula. Scientific Reports, 7(1). https://doi.org/10.1038/s41598-017-14109-15	-67.511	-70.5877	yes	no	no	no	no	water
	western Antarctic Peninsula	PRJNA299416	Lin, Y. et al. (2017). Specific eukaryotic plankton are good predictors of net community production in the Western Antarctic Peninsula. Scientific Reports, 7(1). https://doi.org/10.1038/s41598-017-14109-16	-65.2333	-66.7756	no	no	no	no	no	water
	western Antarctic Peninsula	PRJNA299417	Lin, Y. et al. (2017). Specific eukaryotic plankton are good predictors of net community production in the Western Antarctic Peninsula. Scientific Reports, 7(1). https://doi.org/10.1038/s41598-017-14109-17	-65.8628	-68.2884	yes	no	no	no	no	water
	western Antarctic Peninsula	PRJNA299418	Lin, Y. et al. (2017). Specific eukaryotic plankton are good predictors of net community production in the Western Antarctic Peninsula. Scientific Reports, 7(1). https://doi.org/10.1038/s41598-017-14109-18	-66.5067	-69.8564	yes	no	no	no	no	water
	western Antarctic Peninsula	PRJNA299419	Lin, Y. et al. (2017). Specific eukaryotic plankton are good predictors of net community production in the Western Antarctic Peninsula. Scientific Reports, 7(1). https://doi.org/10.1038/s41598-017-14109-19	-67.7703	-69.944	yes	no	no	no	no	water
	western Antarctic Peninsula	PRJNA299420	Lin, Y. et al. (2017). Specific eukaryotic plankton are good predictors of net community production in the Western Antarctic Peninsula. Scientific Reports, 7(1). https://doi.org/10.1038/s41598-017-14109-20	-68.0305	-69.2859	yes	no	no	no	no	water
	western Antarctic Peninsula	PRJNA299421	Lin, Y. et al. (2017). Specific eukaryotic plankton are good predictors of net community production in the Western Antarctic Peninsula. Scientific Reports, 7(1). https://doi.org/10.1038/s41598-017-14109-21	-66.5805	-72.7389	no	no	no	no	no	water
	Western Antarctic Peninsula	PRJNA870587		-64.8156	-64.0379	no	no	no	no	no	water
	Western Antarctic Peninsula	PRJNA870588		-64.8156	-64.0379	yes	no	no	no	no	water
	Western Antarctic Peninsula	PRJNA870589		-64.8156	-64.0379	no	no	no	no	no	water
	Western Antarctic Peninsula	PRJNA870590		-64.8156	-64.0379	yes	no	no	no	no	water
	Western Antarctic Peninsula	PRJNA870591		-64.8156	-64.0379	no	no	no	no	no	water
	Western Antarctic Peninsula	PRJNA870592		-64.8156	-64.0379	no	no	no	no	no	water
	Western Antarctic Peninsula	PRJNA870593		-64.8156	-64.0379	yes	no	no	no	no	water
	Western Antarctic Peninsula	PRJNA870594		-64.8156	-64.0379	no	no	no	no	no	water
	Western Antarctic Peninsula	PRJNA870595		-64.8156	-64.0379	yes	no	no	no	no	water
	Western Antarctic Peninsula	PRJNA870596		-64.8156	-64.0379	no	no	no	no	no	water
	Western Antarctic Peninsula	PRJNA870597		-64.8156	-64.0379	yes	no	no	no	no	water
	Western Antarctic Peninsula	PRJNA870598		-64.8156	-64.0379	no	no	no	no	no	water
	Western Antarctic Peninsula	PRJNA870599		-64.8156	-64.0379	yes	no	no	no	no	water
	Western Antarctic Peninsula	PRJNA870600		-64.8156	-64.0379	no	no	no	no	no	water
	Western Antarctic Peninsula	PRJNA870601		-64.7725	-64.0529	no	no	no	no	no	water
	Western Antarctic Peninsula	PRJNA870602		-64.8156	-64.0379	yes	no	no	no	no	water
	Western Antarctic Peninsula	PRJNA870603		-64.8156	-64.0379	no	no	no	no	no	water
	Western Antarctic Peninsula	PRJNA870604		-64.8156	-64.0379	yes	no	no	no	no	water
	Western Antarctic Peninsula	PRJNA870605		-64.8156	-64.0379	no	no	no	no	no	water
	Western Antarctic Peninsula	PRJNA870606		-64.8156	-64.0379	yes	no	no	no	no	water
	Western Antarctic Peninsula	PRJNA870607		-64.8156	-64.0379	yes	no	no	no	no	water
	Western Antarctic Peninsula	PRJNA870608		-64.8156	-64.0379	no	no	no	no	no	water
	Western Antarctic Peninsula	PRJNA870609		-64.8156	-64.0379	yes	no	no	no	no	water
	Western Antarctic Peninsula	PRJNA870610		-64.8156	-64.0379	no	no	no	no	no	water
	Western Antarctic Peninsula	PRJNA870611		-64.8156	-64.0379	yes	no	no	no	no	water
	Western Antarctic Peninsula	PRJNA870612		-64.8156	-64.0379	no	no	no	no	no	water
	Western Antarctic Peninsula	PRJNA870613		-64.8156	-64.0379	yes	no	no	no	no	water
	Western Antarctic Peninsula	PRJNA870614		-64.8156	-64.0379	no	no	no	no	no	water
	Western Antarctic Peninsula	PRJNA870615		-64.8156	-64.0379	yes	no	no	no	no	water
	Western Antarctic Peninsula	PRJNA870616		-64.8156	-64.0379	no	no	no	no	no	water
	Western Antarctic Peninsula	PRJNA870617		-64.8156	-64.0379	no	no	no	no	no	water
	Western Antarctic Peninsula	PRJNA870618		-64.8156	-64.0379	yes	no	no	no	no	water
	Western Antarctic Peninsula	PRJNA870619		-64.8156	-64.0379	no	no	no	no	no	water
	Western Antarctic Peninsula	PRJNA870620		-64.8156	-64.0379	yes	no	no	no	no	water
	Western Antarctic Peninsula	PRJNA870621		-64.8156	-64.0379	no	no	no	no	no	water
	Western Antarctic Peninsula	PRJNA870622		-64.8156	-64.0379	yes	no	no	no	no	water
	Western Antarctic Peninsula	PRJNA870623		-64.8156	-64.0379	no	no	no	no	no	water
	Western Antarctic Peninsula	PRJNA870624		-64.8156	-64.0379	yes	no	no	no	no	water
	Western Antarctic Peninsula	PRJNA870625		-64.8156	-64.0379	no	no	no	no	no	water
	Western Antarctic Peninsula	PRJNA870626		-64.8156	-64.0379	yes	no	no	no	no	water
	Western Antarctic Peninsula	PRJNA870627		-64.8156	-64.0379	yes	no	no	no	no	water
	Western Antarctic Peninsula	PRJNA870628		-64.8156	-64.0379	no	no	no	no	no	water
	Western Antarctic Peninsula	PRJNA870629		-64.8156	-64.0379	yes	no	no	no	no	water
	Western Antarctic Peninsula	PRJNA870630		-64.8156	-64.0379	no	no	no	no	no	water
	Western Antarctic Peninsula	PRJNA870631		-64.8156	-64.0379	yes	no	no	no	no	water
	Western Antarctic Peninsula	PRJNA870632		-64.8156	-64.0379	no	no	no	no	no	water
	Western Antarctic Peninsula	PRJNA870633		-64.8156	-64.0379	yes	no	no	no	no	water
	Western Antarctic Peninsula	PRJNA870634		-64.8156	-64.0379	no	no	no	no	no	water
	Western Antarctic Peninsula	PRJNA870635		-64.8156	-64.0379	yes	no	no	no	no	water
	Western Antarctic Peninsula	PRJNA870636		-64.8156	-64.0379	no	no	no	no	no	water
	Western Antarctic Peninsula	PRJNA870637		-64.8156	-64.0379	yes	no	no	no	no	water
	Western Antarctic Peninsula	PRJNA870638		-64.8156	-64.0379	no	no	no	no	no	water
	Western Antarctic Peninsula	PRJNA870639		-64.8156	-64.0379	no	no	no	no	no	water
	Western Antarctic Peninsula	PRJNA870640		-64.8156	-64.0379	yes	no	no	no	no	water
	Western Antarctic Peninsula	PRJNA870641		-64.8156	-64.0379	no	no	no	no	no	water
	Western Antarctic Peninsula	PRJNA870642		-64.8156	-64.0379	no	no	no	no	no	water
	Western Antarctic Peninsula	PRJNA870643		-64.8156	-64.0379	yes	no	no	no	no	water
	Western Antarctic Peninsula	PRJNA870644		-64.8156	-64.0379	no	no	no	no	no	water
	Western Antarctic Peninsula	PRJNA870645		-64.8156	-64.0379	yes	no	no	no	no	water
	Western Antarctic Peninsula	PRJNA870646		-64.8156	-64.0379	yes	no	no	no	no	water
	Western Antarctic Peninsula	PRJNA870647		-64.8156	-64.0379	no	no	no	no	no	water
	Western Antarctic Peninsula	PRJNA870648		-64.8156	-64.0379	yes	no	no	no	no	water
	Western Antarctic Peninsula	PRJNA870649		-64.8156	-64.0379	no	no	no	no	no	water
	Western Antarctic Peninsula	PRJNA870650		-64.8156	-64.0379	yes	no	no	no	no	water
	Western Antarctic Peninsula	PRJNA870651		-64.8156	-64.0379	no	no	no	no	no	water
	Western Antarctic Peninsula	PRJNA870652		-64.8156	-64.0379	yes	no	no	no	no	water
	Western Antarctic Peninsula	PRJNA870653		-64.8156	-64.0379	no	no	no	no	no	water
	Western Antarctic Peninsula	PRJNA870654		-64.8156	-64.0379	yes	no	no	no	no	water
	Western Antarctic Peninsula	PRJNA870655		-64.8156	-64.0379	yes	no	no	no	no	water
	Western Antarctic Peninsula	PRJNA870656		-64.8156	-64.0379	no	no	no	no	no	water
	Western Antarctic Peninsula	PRJNA870657		-64.8156	-64.0379	yes	no	no	no	no	water
	Western Antarctic Peninsula	PRJNA870658		-64.8156	-64.0379	no	no	no	no	no	water
	Western Antarctic Peninsula	PRJNA870659		-64.8156	-64.0379	yes	no	no	no	no	water
	Western Antarctic Peninsula	PRJNA870660		-64.8156	-64.0379	no	no	no	no	no	water
	Western Antarctic Peninsula	PRJNA870661		-64.8156	-64.0379	yes	no	no	no	no	water
	Western Antarctic Peninsula	PRJNA870662		-64.8156	-64.0379	no	no	no	no	no	water
	Western Antarctic Peninsula	PRJNA870663		-64.8156	-64.0379	yes	no	no	no	no	water
	Western Antarctic Peninsula	PRJNA870664		-64.8156	-64.0379	no	no	no	no	no	water
	Western Antarctic Peninsula	PRJNA870665		-64.8156	-64.0379	no	no	no	no	no	water
	Western Antarctic Peninsula	PRJNA870666		-64.8156	-64.0379	yes	no	no	no	no	water
	Western Antarctic Peninsula	PRJNA870667		-64.8156	-64.0379	no	no	no	no	no	water
	Western Antarctic Peninsula	PRJNA870668		-64.8156	-64.0379	yes	no	no	no	no	water
	Western Antarctic Peninsula	PRJNA870669		-64.8156	-64.0379	no	no	no	no	no	water
	Western Antarctic Peninsula	PRJNA870670		-64.8156	-64.0379	yes	no	no	no	no	water
	Western Antarctic Peninsula	PRJNA870671		-64.8156	-64.0379	no	no	no	no	no	water
	Western Antarctic Peninsula	PRJNA870672		-64.8156	-64.0379	yes	no	no	no	no	water
	Western Antarctic Peninsula	PRJNA870673		-64.8156	-64.0379	no	no	no	no	no	water
	Western Antarctic Peninsula	PRJNA870674		-64.8156	-64.0379	yes	no	no	no	no	water
	Western Antarctic Peninsula	PRJNA870675		-64.8156	-64.0379	no	no	no	no	no	water
	Western Antarctic Peninsula	PRJNA870676		-64.8156	-64.0379	no	no	no	no	no	water
	Western Antarctic Peninsula	PRJNA870677		-64.8156	-64.0379	yes	no	no	no	no	water
	Western Antarctic Peninsula	PRJNA870678		-64.8156	-64.0379	no	no	no	no	no	water
	Western Antarctic Peninsula	PRJNA870679		-64.8156	-64.0379	yes	no	no	no	no	water
	Western Antarctic Peninsula	PRJNA870680		-64.8156	-64.0379	no	no	no	no	no	water
	Western Antarctic Peninsula	PRJNA870681		-64.8156	-64.0379	yes	no	no	no	no	water
	Western Antarctic Peninsula	PRJNA870682		-64.8156	-64.0379	yes	no	no	no	no	water
	Western Antarctic Peninsula	PRJNA870683		-64.8156	-64.0379	no	no	no	no	no	water
	Western Antarctic Peninsula	PRJNA870684		-64.8156	-64.0379	yes	no	no	no	no	water
	Western Antarctic Peninsula	PRJNA870685		-64.8156	-64.0379	no	no	no	no	no	water
	Western Antarctic Peninsula	PRJNA870686		-64.8156	-64.0379	yes	no	no	no	no	water
	Western Antarctic Peninsula	PRJNA870687		-64.8156	-64.0379	no	no	no	no	no	water
	Western Antarctic Peninsula	PRJNA870688		-64.8156	-64.0379	yes	no	no	no	no	water
	Western Antarctic Peninsula	PRJNA870689		-64.8156	-64.0379	no	no	no	no	no	water
	Western Antarctic Peninsula	PRJNA870690		-64.8156	-64.0379	yes	no	no	no	no	water
	Western Antarctic Peninsula	PRJNA870691		-64.8156	-64.0379	no	no	no	no	no	water
	Western Antarctic Peninsula	PRJNA870692		-64.8156	-64.0379	no	no	no	no	no	water
	Western Antarctic Peninsula	PRJNA870693		-64.8156	-64.0379	yes	no	no	no	no	water
	Western Antarctic Peninsula	PRJNA870694		-64.8156	-64.0379	no	no	no	no	no	water
	Western Antarctic Peninsula	PRJNA870695		-64.8156	-64.0379	yes	no	no	no	no	water
	Western Antarctic Peninsula	PRJNA870696		-64.8156	-64.0379	no	no	no	no	no	water
	Western Antarctic Peninsula	PRJNA870697		-64.8156	-64.0379	yes	no	no	no	no	water
	Western Antarctic Peninsula	PRJNA870698		-64.8156	-64.0379	no	no	no	no	no	water
	Western Antarctic Peninsula	PRJNA870699		-64.8156	-64.0379	yes	no	no	no	no	water
	Western Antarctic Peninsula	PRJNA870700		-64.8156	-64.0379	no	no	no	no	no	water
	Western Antarctic Peninsula	PRJNA870701		-64.8156	-64.0379	yes	no	no	no	no	water
	Western Antarctic Peninsula	PRJNA870702		-64.8156	-64.0379	yes	no	no	no	no	water
	Western Antarctic Peninsula	PRJNA870703		-64.8156	-64.0379	yes	no	no	no	no	water
	Western Antarctic Peninsula	PRJNA870704		-64.8156	-64.0379	no	no	no	no	no	water
	Western Antarctic Peninsula	PRJNA870705		-64.8156	-64.0379	yes	no	no	no	no	water
	Western Antarctic Peninsula	PRJNA870706		-64.8156	-64.0379	no	no	no	no	no	water
	Western Antarctic Peninsula	PRJNA870707		-64.8156	-64.0379	yes	no	no	no	no	water
	Western Antarctic Peninsula	PRJNA870708		-64.8156	-64.0379	no	no	no	no	no	water
	Western Antarctic Peninsula	PRJNA870709		-64.8156	-64.0379	yes	no	no	no	no	water
	Western Antarctic Peninsula	PRJNA870710		-64.8156	-64.0379	no	no	no	no	no	water
	Western Antarctic Peninsula	PRJNA870711		-64.8156	-64.0379	yes	no	no	no	no	water
	Western Antarctic Peninsula	PRJNA870712		-64.8156	-64.0379	no	no	no	no	no	water
	Western Antarctic Peninsula	PRJNA870713		-64.8156	-64.0379	no	no	no	no	no	water
	Western Antarctic Peninsula	PRJNA870714		-64.8156	-64.0379	yes	no	no	no	no	water
	Western Antarctic Peninsula	PRJNA870715		-64.8156	-64.0379	no	no	no	no	no	water
	Western Antarctic Peninsula	PRJNA870716		-64.8156	-64.0379	yes	no	no	no	no	water
	Western Antarctic Peninsula	PRJNA870717		-64.8156	-64.0379	no	no	no	no	no	water
	Western Antarctic Peninsula	PRJNA870718		-64.8156	-64.0379	yes	no	no	no	no	water
	Western Antarctic Peninsula	PRJNA870719		-64.8156	-64.0379	no	no	no	no	no	water
	Western Antarctic Peninsula	PRJNA870720		-64.8156	-64.0379	yes	no	no	no	no	water
	Western Antarctic Peninsula	PRJNA870721		-64.8156	-64.0379	no	no	no	no	no	water
	Western Antarctic Peninsula	PRJNA870722		-64.8156	-64.0379	yes	no	no	no	no	water
	Western Antarctic Peninsula	PRJNA870723		-64.8156	-64.0379	no	no	no	no	no	water
	Western Antarctic Peninsula	PRJNA870724		-64.8156	-64.0379	yes	no	no	no	no	water
	Western Antarctic Peninsula	PRJNA870725		-64.8156	-64.0379	yes	no	no	no	no	water
	Western Antarctic Peninsula	PRJNA870726		-64.8156	-64.0379	no	no	no	no	no	water
	Western Antarctic Peninsula	PRJNA870727		-64.8156	-64.0379	yes	no	no	no	no	water
	Western Antarctic Peninsula	PRJNA870728		-64.8156	-64.0379	no	no	no	no	no	water
	Western Antarctic Peninsula	PRJNA870729		-64.8156	-64.0379	yes	no	no	no	no	water
	Western Antarctic Peninsula	PRJNA870730		-64.8156	-64.0379	yes	no	no	no	no	water
	Western Antarctic Peninsula	PRJNA870731		-64.8156	-64.0379	no	no	no	no	no	water
	Western Antarctic Peninsula	PRJNA870732		-64.8156	-64.0379	no	no	no	no	no	water
	Western Antarctic Peninsula	PRJNA870733		-64.8156	-64.0379	yes	no	no	no	no	water
	Western Antarctic Peninsula	PRJNA870734		-64.8156	-64.0379	yes	no	no	no	no	water
	Western Antarctic Peninsula	PRJNA870735		-64.8156	-64.0379	no	no	no	no	no	water
	Western Antarctic Peninsula	PRJNA870736		-64.8156	-64.0379	yes	no	no	no	no	water
	Western Antarctic Peninsula	PRJNA870737		-64.8156	-64.0379	no	no	no	no	no	water
	Western Antarctic Peninsula	PRJNA870738		-64.8156	-64.0379	yes	no	no	no	no	water
	Western Antarctic Peninsula	PRJNA870739		-64.8156	-64.0379	no	no	no	no	no	water
	Western Antarctic Peninsula	PRJNA870740		-64.8156	-64.0379	yes	no	no	no	no	water
	Western Antarctic Peninsula	PRJNA870741		-64.8156	-64.0379	no	no	no	no	no	water
	Western Antarctic Peninsula	PRJNA870742		-64.8156	-64.0379	yes	no	no	no	no	water
	Western Antarctic Peninsula	PRJNA870743		-64.8156	-64.0379	no	no	no	no	no	water
	Western Antarctic Peninsula	PRJNA870744		-64.8156	-64.0379	yes	no	no	no	no	water
	Western Antarctic Peninsula	PRJNA870745		-64.8156	-64.0379	yes	no	no	no	no	water
	Western Antarctic Peninsula	PRJNA870746		-64.8156	-64.0379	no	no	no	no	no	water
	Western Antarctic Peninsula	PRJNA870747		-64.8156	-64.0379	yes	no	no	no	no	water
	Western Antarctic Peninsula	PRJNA870748		-64.8156	-64.0379	no	no	no	no	no	water
	Western Antarctic Peninsula	PRJNA870749		-64.8156	-64.0379	yes	no	no	no	no	water
	Western Antarctic Peninsula	PRJNA870750		-64.8156	-64.0379	no	no	no	no	no	water
	Western Antarctic Peninsula	PRJNA870751		-64.8156	-64.0379	yes	no	no	no	no	water
	Western Antarctic Peninsula	PRJNA870752		-64.8156	-64.0379	no	no	no	no	no	water
	Western Antarctic Peninsula	PRJNA870753		-64.8156	-64.0379	yes	no	no	no	no	water
	Western Antarctic Peninsula	PRJNA870754		-64.8156	-64.0379	no	no	no	no	no	water
	Western Antarctic Peninsula	PRJNA870755		-64.8156	-64.0379	no	no	no	no	no	water
	Western Antarctic Peninsula	PRJNA870756		-64.8156	-64.0379	yes	no	no	no	no	water
	Western Antarctic Peninsula	PRJNA870757		-64.8156	-64.0379	no	no	no	no	no	water
	Western Antarctic Peninsula	PRJNA870758		-64.8156	-64.0379	no	no	no	no	no	water
	Western Antarctic Peninsula	PRJNA870759		-64.8156	-64.0379	no	no	no	no	no	water
	Western Antarctic Peninsula	PRJNA870760		-64.8156	-64.0379	yes	no	no	no	no	water
	Western Antarctic Peninsula	PRJNA870761		-64.8156	-64.0379	no	no	no	no	no	water
	Western Antarctic Peninsula	PRJNA870762		-64.8156	-64.0379	yes	no	no	no	no	water
	Western Antarctic Peninsula	PRJNA870763		-64.8156	-64.0379	no	no	no	no	no	water
	Western Antarctic Peninsula	PRJNA870764		-64.8156	-64.0379	no	no	no	no	no	water
	Western Antarctic Peninsula	PRJNA870765		-64.8156	-64.0379	no	no	no	no	no	water
	Western Antarctic Peninsula	PRJNA870766		-64.8156	-64.0379	no	no	no	no	no	water
	Western Antarctic Peninsula	PRJNA870767		-64.8156	-64.0379	yes	no	no	no	no	water
	Western Antarctic Peninsula	PRJNA870768		-64.8156	-64.0379	no	no	no	no	no	water
	Western Antarctic Peninsula	PRJNA870769		-64.8156	-64.0379	yes	no	no	no	no	water
	Western Antarctic Peninsula	PRJNA870770		-64.8156	-64.0379	no	no	no	no	no	water
	Western Antarctic Peninsula	PRJNA870771		-64.8156	-64.0379	yes	no	no	no	no	water
	Western Antarctic Peninsula	PRJNA870772		-64.8156	-64.0379	no	no	no	no	no	water
	Western Antarctic Peninsula	PRJNA870773		-64.8156	-64.0379	yes	no	no	no	no	water
	Western Antarctic Peninsula	PRJNA870774		-64.8156	-64.0379	no	no	no	no	no	water
	Western Antarctic Peninsula	PRJNA870775		-64.8156	-64.0379	yes	no	no	no	no	water
	Western Antarctic Peninsula	PRJNA870776		-64.8156	-64.0379	yes	no	no	no	no	water
	Western Antarctic Peninsula	PRJNA870777		-64.8156	-64.0379	no	no	no	no	no	water
	Western Antarctic Peninsula	PRJNA870778		-64.8156	-64.0379	yes	no	no	no	no	water
	Western Antarctic Peninsula	PRJNA870779		-64.8156	-64.0379	no	no	no	no	no	water
	Western Antarctic Peninsula	PRJNA870780		-64.8156	-64.0379	yes	no	no	no	no	water
	Western Antarctic Peninsula	PRJNA870781		-64.8156	-64.0379	no	no	no	no	no	water
	Western Antarctic Peninsula	PRJNA870782		-64.8156	-64.0379	yes	no	no	no	no	water
	Western Antarctic Peninsula	PRJNA870783		-64.8156	-64.0379	no	no	no	no	no	water
	Western Antarctic Peninsula	PRJNA870784		-64.8156	-64.0379	yes	no	no	no	no	water
	Western Antarctic Peninsula	PRJNA870785		-64.8156	-64.0379	no	no	no	no	no	water
	Western Antarctic Peninsula	PRJNA870786		-64.8156	-64.0379	no	no	no	no	no	water
	Western Antarctic Peninsula	PRJNA870787		-64.8156	-64.0379	yes	no	no	no	no	water
	Western Antarctic Peninsula	PRJNA870788		-64.8156	-64.0379	no	no	no	no	no	water
	Western Antarctic Peninsula	PRJNA870789		-64.8156	-64.0379	yes	no	no	no	no	water
	Western Antarctic Peninsula	PRJNA870790		-64.8156	-64.0379	no	no	no	no	no	water
	Western Antarctic Peninsula	PRJNA870791		-64.8156	-64.0379	yes	no	no	no	no	water
	Western Antarctic Peninsula	PRJNA870792		-64.8156	-64.0379	no	no	no	no	no	water
	Western Antarctic Peninsula	PRJNA870793		-64.8156	-64.0379	no	no	no	no	no	water
	Western Antarctic Peninsula	PRJNA870794		-64.8156	-64.0379	yes	no	no	no	no	water
	Western Antarctic Peninsula	PRJNA870795		-64.8156	-64.0379	no	no	no	no	no	water
	Western Antarctic Peninsula	PRJNA870796		-64.8156	-64.0379	yes	no	no	no	no	water
	Western Antarctic Peninsula	PRJNA870797		-64.8156	-64.0379	no	no	no	no	no	water
	Western Antarctic Peninsula	PRJNA870798		-64.8156	-64.0379	yes	no	no	no	no	water
	Western Antarctic Peninsula	PRJNA870799		-64.8156	-64.0379	no	no	no	no	no	water
	Western Antarctic Peninsula	PRJNA870800		-64.8156	-64.0379	yes	no	no	no	no	water
	Western Antarctic Peninsula	PRJNA870801		-64.8156	-64.0379	no	no	no	no	no	water
	Western Antarctic Peninsula	PRJNA870802		-64.8156	-64.0379	yes	no	no	no	no	water
	Western Antarctic Peninsula	PRJNA870803		-64.8156	-64.0379	yes	no	no	no	no	water
	Western Antarctic Peninsula	PRJNA870804		-64.8156	-64.0379	no	no	no	no	no	water
	Western Antarctic Peninsula	PRJNA870805		-64.8156	-64.0379	yes	no	no	no	no	water
	Western Antarctic Peninsula	PRJNA870806		-64.8156	-64.0379	no	no	no	no	no	water
	Western Antarctic Peninsula	PRJNA870807		-64.8156	-64.0379	yes	no	no	no	no	water
	Western Antarctic Peninsula	PRJNA870808		-64.8156	-64.0379	no	no	no	no	no	water
	Western Antarctic Peninsula	PRJNA870809		-64.8156	-64.0379	yes	no	no	no	no	water
	Western Antarctic Peninsula	PRJNA870810		-64.8156	-64.0379	no	no	no	no	no	water
	Western Antarctic Peninsula	PRJNA870811		-64.8156	-64.0379	yes	no	no	no	no	water
	Western Antarctic Peninsula	PRJNA870812		-64.8156	-64.0379	no	no	no	no	no	water
	Western Antarctic Peninsula	PRJNA870813		-64.8156	-64.0379	yes	no	no	no	no	water
	Western Antarctic Peninsula	PRJNA870814		-64.8156	-64.0379	no	no	no	no	no	water
	Western Antarctic Peninsula	PRJNA870815		-64.8156	-64.0379	no	no	no	no	no	water
	Western Antarctic Peninsula	PRJNA870816		-64.8156	-64.0379	yes	no	no	no	no	water
	Western Antarctic Peninsula	PRJNA870817		-64.8156	-64.0379	no	no	no	no	no	water
	Western Antarctic Peninsula	PRJNA870818		-64.8156	-64.0379	yes	no	no	no	no	water
	Western Antarctic Peninsula	PRJNA870819		-64.8156	-64.0379	no	no	no	no	no	water
	Western Antarctic Peninsula	PRJNA870820		-64.8156	-64.0379	no	no	no	no	no	water
	Western Antarctic Peninsula	PRJNA870821		-64.8156	-64.0379	yes	no	no	no	no	water
	Western Antarctic Peninsula	PRJNA870822		-64.8156	-64.0379	no	no	no	no	no	water
	Western Antarctic Peninsula	PRJNA870823		-64.8156	-64.0379	yes	no	no	no	no	water
	Western Antarctic Peninsula	PRJNA870824		-64.8156	-64.0379	no	no	no	no	no	water
	Western Antarctic Peninsula	PRJNA870825		-64.8156	-64.0379	yes	no	no	no	no	water
	Western Antarctic Peninsula	PRJNA870826		-64.8156	-64.0379	no	no	no	no	no	water
	Western Antarctic Peninsula	PRJNA870827		-64.8156	-64.0379	yes	no	no	no	no	water
	Western Antarctic Peninsula	PRJNA870828		-64.8156	-64.0379	no	no	no	no	no	water
	Western Antarctic Peninsula	PRJNA870829		-64.8156	-64.0379	yes	no	no	no	no	water
	Western Antarctic Peninsula	PRJNA870830		-64.8156	-64.0379	no	no	no	no	no	water
	Western Antarctic Peninsula	PRJNA870831		-64.8156	-64.0379	no	no	no	no	no	water
	Western Antarctic Peninsula	PRJNA870832		-64.8156	-64.0379	yes	no	no	no	no	water
	Western Antarctic Peninsula	PRJNA870833		-64.8156	-64.0379	no	no	no	no	no	water
	Western Antarctic Peninsula	PRJNA870834		-64.8156	-64.0379	yes	no	no	no	no	water
	Western Antarctic Peninsula	PRJNA870835		-64.8156	-64.0379	no	no	no	no	no	water
	Western Antarctic Peninsula	PRJNA870836		-64.8156	-64.0379	yes	no	no	no	no	water
	Western Antarctic Peninsula	PRJNA870837		-64.8156	-64.0379	no	no	no	no	no	water
	Western Antarctic Peninsula	PRJNA870838		-64.8156	-64.0379	yes	no	no	no	no	water
	Western Antarctic Peninsula	PRJNA870839		-64.8156	-64.0379	no	no	no	no	no	water
	Western Antarctic Peninsula	PRJNA870840		-64.8156	-64.0379	yes	no	no	no	no	water
	Western Antarctic Peninsula	PRJNA870841		-64.8156	-64.0379	no	no	no	no	no	water
	Western Antarctic Peninsula	PRJNA870842		-64.8156	-64.0379	yes	no	no	no	no	water
	Western Antarctic Peninsula	PRJNA870843		-64.8156	-64.0379	no	no	no	no	no	water
	Western Antarctic Peninsula	PRJNA870844		-64.8156	-64.0379	yes	no	no	no	no	water
	Western Antarctic Peninsula	PRJNA870845		-64.8156	-64.0379	yes	no	no	no	no	water
	Western Antarctic Peninsula	PRJNA870846		-64.8156	-64.0379	no	no	no	no	no	water
	Western Antarctic Peninsula	PRJNA870847		-64.8156	-64.0379	yes	no	no	no	no	water
	Western Antarctic Peninsula	PRJNA870848		-64.8156	-64.0379	no	no	no	no	no	water
	Western Antarctic Peninsula	PRJNA870849		-64.8156	-64.0379	yes	no	no	no	no	water
	Western Antarctic Peninsula	PRJNA870850		-64.8156	-64.0379	no	no	no	no	no	water
	Western Antarctic Peninsula	PRJNA870851		-64.8156	-64.0379	yes	no	no	no	no	water
	Western Antarctic Peninsula	PRJNA870852		-64.8156	-64.0379	no	no	no	no	no	water
	Western Antarctic Peninsula	PRJNA870853		-64.8156	-64.0379	yes	no	no	no	no	water
	Western Antarctic Peninsula	PRJNA870854		-64.8156	-64.0379	no	no	no	no	no	water
	Western Antarctic Peninsula	PRJNA870855		-64.8156	-64.0379	no	no	no	no	no	water
	Western Antarctic Peninsula	PRJNA870856		-64.8156	-64.0379	no	no	no	no	no	water
	Western Antarctic Peninsula	PRJNA870857		-64.8156	-64.0379	yes	no	no	no	no	water
	Western Antarctic Peninsula	PRJNA870858		-64.8156	-64.0379	no	no	no	no	no	water
	Western Antarctic Peninsula	PRJNA870859		-64.8156	-64.0379	yes	no	no	no	no	water
	Western Antarctic Peninsula	PRJNA870860		-64.8156	-64.0379	no	no	no	no	no	water
	Western Antarctic Peninsula	PRJNA870861		-64.8156	-64.0379	yes	no	no	no	no	water
	Western Antarctic Peninsula	PRJNA870862		-64.8156	-64.0379	no	no	no	no	no	water
	Western Antarctic Peninsula	PRJNA870863		-64.8156	-64.0379	yes	no	no	no	no	water
	Western Antarctic Peninsula	PRJNA870864		-64.8156	-64.0379	no	no	no	no	no	water
	Western Antarctic Peninsula	PRJNA870865		-64.8156	-64.0379	yes	no	no	no	no	water
	Western Antarctic Peninsula	PRJNA870866		-64.8156	-64.0379	yes	no	no	no	no	water
	Western Antarctic Peninsula	PRJNA870867		-64.8156	-64.0379	no	no	no	no	no	water
	Western Antarctic Peninsula	PRJNA870868		-64.8156	-64.0379	yes	no	no	no	no	water
	Western Antarctic Peninsula	PRJNA870869		-64.8156	-64.0379	no	no	no	no	no	water
	Western Antarctic Peninsula	PRJNA870870		-64.8156	-64.0379	no	no	no	no	no	water
	Western Antarctic Peninsula	PRJNA870871		-64.8156	-64.0379	yes	no	no	no	no	water
	Western Antarctic Peninsula	PRJNA870872		-64.8156	-64.0379	yes	no	no	no	no	water
	Western Antarctic Peninsula	PRJNA870873		-64.8156	-64.0379	no	no	no	no	no	water
	Western Antarctic Peninsula	PRJNA870874		-64.8156	-64.0379	yes	no	no	no	no	water
	Western Antarctic Peninsula	PRJNA870875		-64.8156	-64.0379	no	no	no	no	no	water
	Western Antarctic Peninsula	PRJNA870876		-64.8156	-64.0379	yes	no	no	no	no	water
	Western Antarctic Peninsula	PRJNA870877		-64.8156	-64.0379	no	no	no	no	no	water
	Western Antarctic Peninsula	PRJNA870878		-64.8156	-64.0379	yes	no	no	no	no	water
	Western Antarctic Peninsula	PRJNA870879		-64.8156	-64.0379	no	no	no	no	no	water
	Western Antarctic Peninsula	PRJNA870880		-64.8156	-64.0379	yes	no	no	no	no	water
	Western Antarctic Peninsula	PRJNA870881		-64.8156	-64.0379	no	no	no	no	no	water
	Western Antarctic Peninsula	PRJNA870882		-64.8156	-64.0379	no	no	no	no	no	water
	Western Antarctic Peninsula	PRJNA870883		-64.8156	-64.0379	yes	no	no	no	no	water
	Western Antarctic Peninsula	PRJNA870884		-64.8156	-64.0379	no	no	no	no	no	water
	Western Antarctic Peninsula	PRJNA870885		-64.8156	-64.0379	yes	no	no	no	no	water
	Western Antarctic Peninsula	PRJNA870886		-64.8156	-64.0379	no	no	no	no	no	water
	Western Antarctic Peninsula	PRJNA870887		-64.8156	-64.0379	yes	no	no	no	no	water
	Western Antarctic Peninsula	PRJNA870888		-64.8156	-64.0379	no	no	no	no	no	water
	Western Antarctic Peninsula	PRJNA870889		-64.8156	-64.0379	yes	no	no	no	no	water
	Western Antarctic Peninsula	PRJNA870890		-64.8156	-64.0379	no	no	no	no	no	water
	Western Antarctic Peninsula	PRJNA870891		-64.8156	-64.0379	yes	no	no	no	no	water
	Western Antarctic Peninsula	PRJNA870892		-64.8156	-64.0379	no	no	no	no	no	water
	Western Antarctic Peninsula	PRJNA870893		-64.8156	-64.0379	yes	no	no	no	no	water
	Western Antarctic Peninsula	PRJNA870894		-64.8156	-64.0379	yes	no	no	no	no	water
	Western Antarctic Peninsula	PRJNA870895		-64.8156	-64.0379	no	no	no	no	no	water
	Western Antarctic Peninsula	PRJNA870896		-64.8156	-64.0379	no	no	no	no	no	water
	Western Antarctic Peninsula	PRJNA870897		-64.8156	-64.0379	no	no	no	no	no	water
	Western Antarctic Peninsula	PRJNA870898		-64.774	-64.0546	yes	no	no	no	no	water
	Western Antarctic Peninsula	PRJNA870899		-64.774	-64.0546	no	no	no	no	no	water
	Western Antarctic Peninsula	PRJNA870900		-64.8156	-64.0379	no	no	no	no	no	water
	Western Antarctic Peninsula	PRJNA870901		-64.8156	-64.0379	no	no	no	no	no	water
	Western Antarctic Peninsula	PRJNA870902		-64.8156	-64.0379	no	no	no	no	no	water
	Western Antarctic Peninsula	PRJNA870903		-64.8156	-64.0379	no	no	no	no	no	water
	Western Antarctic Peninsula	PRJNA870904		-64.8156	-64.0379	no	no	no	no	no	water
	Western Antarctic Peninsula	PRJNA870905		-64.8156	-64.0379	no	no	no	no	no	water
	West Antarctic Peninsula	PRJNA766229	Hamilton, M., Mascioni, M., Hehenberger, E., Bachy, C., Yung, C., Vernet, M., & Worden, A. Z. (2021). Spatiotemporal variations in Antarctic protistan communities highlight phytoplankton diversity and seasonal dominance by a novel cryptophyte lineage. Mbio, 12(6), e02973-21.	-64.66	-62.92	yes	no	no	no	no	water
	West Antarctic Peninsula	PRJNA766230	Hamilton, M., Mascioni, M., Hehenberger, E., Bachy, C., Yung, C., Vernet, M., & Worden, A. Z. (2021). Spatiotemporal variations in Antarctic protistan communities highlight phytoplankton diversity and seasonal dominance by a novel cryptophyte lineage. Mbio, 12(6), e02973-21.	-64.8	-65.35	yes	no	no	no	no	water
	West Antarctic Peninsula	PRJNA766231	Hamilton, M., Mascioni, M., Hehenberger, E., Bachy, C., Yung, C., Vernet, M., & Worden, A. Z. (2021). Spatiotemporal variations in Antarctic protistan communities highlight phytoplankton diversity and seasonal dominance by a novel cryptophyte lineage. Mbio, 12(6), e02973-21.	-64.89	-62.6	yes	no	no	no	no	water
	West Antarctic Peninsula	PRJNA766232	Hamilton, M., Mascioni, M., Hehenberger, E., Bachy, C., Yung, C., Vernet, M., & Worden, A. Z. (2021). Spatiotemporal variations in Antarctic protistan communities highlight phytoplankton diversity and seasonal dominance by a novel cryptophyte lineage. Mbio, 12(6), e02973-21.	-64.77	-65.32	yes	no	no	no	no	water
	West Antarctic Peninsula	PRJNA766233	Hamilton, M., Mascioni, M., Hehenberger, E., Bachy, C., Yung, C., Vernet, M., & Worden, A. Z. (2021). Spatiotemporal variations in Antarctic protistan communities highlight phytoplankton diversity and seasonal dominance by a novel cryptophyte lineage. Mbio, 12(6), e02973-21.	-64.66	-62.93	yes	no	no	no	no	water
	West Antarctic Peninsula	PRJNA766234	Hamilton, M., Mascioni, M., Hehenberger, E., Bachy, C., Yung, C., Vernet, M., & Worden, A. Z. (2021). Spatiotemporal variations in Antarctic protistan communities highlight phytoplankton diversity and seasonal dominance by a novel cryptophyte lineage. Mbio, 12(6), e02973-21.	-64.82	-62.63	yes	no	no	no	no	water
	Ross Sea	PRJNA324699		-72.35	178.3	yes	no	no	no	no	water
	Ross Sea	PRJNA324700		-72.35	178.3	yes	no	no	no	no	water
	Ross Sea	PRJNA324701		-75.3	-171.29	yes	no	no	no	no	water
	Ross Sea	PRJNA324702		-75.3	-171.29	yes	no	no	no	no	water
	Ross Sea	PRJNA324703		-72.45	17	yes	no	no	no	no	water
	Ross Sea	PRJNA324704		-72.45	17	yes	no	no	no	no	water
	Ross Sea	PRJNA324705		-72.45	17	no	no	no	no	no	water
	Ross Sea	PRJNA324706		-72.45	17	no	no	no	no	no	water
	Ross Sea	PRJNA324707		-72.35	178.3	yes	no	no	no	no	water
	Ross Sea	PRJNA324708		-72.35	178.3	yes	no	no	no	no	water
	Ross Sea	PRJNA324709		-75.44	177	yes	no	no	no	no	water
	Ross Sea	PRJNA324710		-75.44	177	yes	no	no	no	no	water
	Ross Sea	PRJNA324711		-75.44	177	yes	no	no	no	no	water
	Ross Sea	PRJNA324712		-75.44	177	yes	no	no	no	no	water
	Ross Sea	PRJNA324713		-75.3	-171.29	yes	no	no	no	no	water
	Ross Sea	PRJNA324714		-75.3	-171.29	no	no	no	no	no	water
